# Supplementary material for: Genome sequences characterizing five mutations in RNA polymerase and major capsid of phages ϕA318 and ϕAs51 of Vibrio alginolyticus with different burst efficiencies
Source: BMC Genomics. 2014 Jun 21;15(1):505. doi: 10.1186/1471-2164-15-505 (PMC4099482; doi:10.1186/1471-2164-15-505)
Supplement: Supplementary file 1 — Additional file 1: phiA318.gbk. It is in GenBank format. Annotation for ϕA318 genome. (ZIP 29 KB) [file 12864_2013_6240_MOESM1_ESM.zip › 1787316070113610_add1.gbk]

LOCUS       A318                   42544 bp    DNA     linear       01-JAN-1900
DEFINITION  Vibrio phage phi-A318, whole genome shotgun sequence.
ACCESSION
VERSION
KEYWORDS    WGS.
SOURCE      Vibriophage phi-A318 (Vibrio phage phi-A318)
  ORGANISM  Vibriophage phi-A318
            Viruses; dsDNA viruses, no RNA stage; Caudovirales;Podoviridae;
            Autographivirinae; T7-like virus.
REFERENCE   1  (bases 1 to 42544)
  AUTHORS   Lin,C.-S. and Lin,Y.-R.
  TITLE     Direct Submission
  JOURNAL   Submitted (03-JUL-2013) Marine Biotechnology & Resources, National
            Sun Yat-sen University, 70 Lienhai Road, Gushan Dist., Kaohsiung
            80424, Taiwan
  REMARK    Genome comparison of two Vibriophages phiA318 and phiAs with
            different plaque size
FEATURES             Location/Qualifiers
     source          1..42544
                     /organism="Vibriophage phi-A318"
                     /mol_type="genomic DNA"
     CDS             92..214
                     /codon_start=1
                     /product="hypothetical protein"
                     /translation="MQLISDLFLVLFVMLQEFCKIPFNIYKWFKRKGWQDKESN"
     promoter        229..257
                     /function="Host early promoter"
     promoter        229..235
                     /bound_moiety="ttgaca"
                     /function="-35"
     promoter        249..257
                     /bound_moiety="aagtaagat"
                     /function="-10"
     CDS             507..941
                     /codon_start=1
                     /product="hypothetical protein"
                     /translation="MYQPTKEIIMKATIIFASAFRATNTEVENAHNSIIASQKLGALV
                     NAPVQTCVGSWKEEGEEKASTELTFVAPVALKNIQSVADLFIKEYNQDAVLAVNPVDM
                     SAHLINSDGSIVEIGTFQTISEEEAKASECYTYWQGKYWLAK"
     CDS             1021..1914
                     /codon_start=1
                     /product="gp6 protein"
                     /translation="MSEVITRMQEITLEVCSKLDTIQQESLAVGKLLREALEIMKDEG
                     KKQVEFVEYCKLNFSIGKSQAYKLMKVSEFFEGDKRFNGVAMRVLYVLATEANEEQLE
                     KAAELAANDSLNTGTLNAILYPEAPEKTEPEAPKDTPEQAEEKKEEAEESLNSLPNAD
                     DVPFDMEGTGDSVQVQMQQNDAIQEANEPVNKTELEAKDKLIEELRTTIAELNKTLSE
                     VKSKSERKPVAPMLPQFKNACPYAVLGLGQVESKKVTHVKKAFRELIKCGYGDGHEAF
                     ELLVKAKDQLLADIEAEKAKK"
     promoter        1741..1754
                     /bound_moiety="TACGCTGTACTAGG"
                     /function="phi-A8"
     CDS             1988..2884
                     /codon_start=1
                     /product="protein kinase"
                     /translation="MLTFENPIVRELINLADSMVRDVREGDYIDYQVRDFEKTAKEQG
                     YVKLGSGFFSQAWTHPEIKNYAIKLGFKKEDSGAAYAAFCRDNQDLEGIPTIYGLERF
                     SSCYVVLMDKLVAYDKLTRIFKTKREYYRAAGKTALEYPAFMKQFGKLEEIFYCNDND
                     ESLPIYKTAIRVRDFFRGIAKFDLHSGNVMVDKFGHLVITDPVSFVKTCKQEHHAIKR
                     NPIANPFVLPNHAHAADAAMIAEEIAFRKPFPFQNIIIDELNKCEWNECRKPKIEKGA
                     TNSKKPAFLVAHDARQGIKRNK"
     CDS             3171..5957
                     /codon_start=1
                     /product="DNA-directed RNA polymerase"
                     /translation="MNKDLMQIQLELEAEMHGAGILRFEKNNQRALESGNGSDADWYR
                     RLTREFVRPMADAIQAYIDYYTGRRGKPSACLMHLKCLSPEAAAYIAIKTIFDGLSNH
                     EITAQNLANNIGRRIEDEVRFTKLNNAAPKYIQAIKESLKKRNSNSYKFDHDVMVHAE
                     KELKLLADFQALLGAGEEKLEIMRLLSIDNDKYQHLLDKAEFAIDIDRWIPWSDNDVI
                     QLGAKLIEIFGKNMLMDGQPLIAKQVNGQGRGKTTAKIVATDALETWIQGYKEVVGNM
                     SPAYEPCVVPPKEWKSPFNGGYHSKEVSSNLPIAKVRDKKHLRRLTRKQMPKVYQALN
                     ALQNVKWQINPSIYAIANEIRLRELPLGMPEFKKYNKPACPVPAIYSDLRGEDLMQVL
                     DDDQKAAFKNWKRQIASIYAKENKRKSDVREVVATLDQANKFKDFENLHFVYTLDFRG
                     RVYCHSSLVSPQGGDLQKALIRFADSMPLGSTGAYWFKVHGANVWGWDKETFAERVSR
                     CETEEFKEMCLDIAADPITFTDWTKADKPWQFLAWCYEYAALLEWIDEGNNEQDFPSH
                     IAVAMDGSCSGIQHYSAMLRDSVGGKEVNLLPSEKPQDIYGAVSKVVVEWMEAITNND
                     ERDCPIYDKLIDSLVAKFEKAKLTGDLESKARIMAYKFCEEWLRIGVTRSMTKKPVMT
                     LPYGSSQLTCRDSIADYLKDLQEKADNKARARGMKAGSIHAFTDSDGDLPLRDAISFA
                     SMLTWAAIGEVVVAARAGMKYIKEVCSAIAKDNKPLEWMTPTGFIVKQAVYEVKEDKR
                     IKTQMLGETFFRTSVRTDKIDPRRMASSAAPNFVHSMDASHLVLAVCAFEDNGITSIA
                     VIHDSFGTHAGNTELLRLHLSGSFVQMYEENDVIKDFIEYNEALILTEIEATVPEKGE
                     LDLQEVLKSLYCFA"
     terminator      5957
                     /operon="Early Operon by Host RNA polymerase"
                     /note="Sequence
                     ATTAACTAACTGCCCTGATTCTTAATTGAGTCAGGGCTTTTCTTGTTTA"
                     /allele="TE"
     promoter        6020..6040
                     /bound_moiety="AAGTTGCCCTATAGGAGAGCG"
                     /function="phiA24"
     promoter        6102..6119
                     /bound_moiety="TTAAGTAGCCCTATAGAT"
                     /function="phiA25"
     CDS             6138..6287
                     /codon_start=1
                     /product="hypothetical protein"
                     /translation="MTKKLSFNDWLELYQDELPEEGDLYPLYEEYLESVVDAEIETAL
                     INKMH"
     CDS             6350..6847
                     /codon_start=1
                     /product="hypothetical protein"
                     /translation="MTIRVKDKNRAELVKAIIRQNGGKIFTVIAKRKTPKRYFIIGKF
                     LNGTTAASYTSNGKTTEIKEGDKFYLDTKKNKQLLQAIKESESCEFTEHTEYFMTMTC
                     RTGVKKDLKGGQSTIAHKDDLISVNLTNGKGYRAFSAYNVLELRASGTVIQFKEEDVL
                     SFEGE"
     CDS             6847..6966
                     /codon_start=1
                     /product="hypothetical protein"
                     /translation="MSKVDEKLPRKKHNHKKAHETNSSRNRKRIREMKRGWCN"
     CDS             6997..9093
                     /codon_start=1
                     /product="DNA primase"
                     /translation="MGDIIRNEPCPKCRESGHDKTGDHLMRFADGGGFCYRKQFHSDN
                     NTYYEQAGSAPALKDLPISGDIQYSVGDFKELEASGKLKDPLMRQLALSGMRKKDRFE
                     VLNDEEREAQLAEWELEMQWFDGLKTQHLVDRGIHGLIAKLYNVRVGHDEKGKICRHY
                     YPQYEEGELMGATCRTIPKDFRFGHLGKRFGKQELFGMHTLKKVAESGQMKNMLIITG
                     GQCDAMAAQQMLIKELNKLENFAGRKDLEGLKLFHVWSVNKGEAGVQELIDNKEHINQ
                     FKTIIWAFDNDETGLALNKAASKLFRGKSKRLVMPAGCKDPNDCLKKGRGSEFVTAVF
                     NAEESKPNARLKRVSDIKDKAREITTMGEKYWLKGFNMITYGIRLHYMSVWGAGTGVG
                     KTDTTMAHVSNLMKLGHDVVVIYLENQVDEVTKTFAGMLVNKDFNSPPQEQWELDEGY
                     EYNPARDYTQQDLDAALELLEQQDRLIIADLEGSKDVDAVMEVMEECFALGYQYFVVD
                     NLTAFEHKDEKGNVNKGVQAIDATMKRLGTFKDENPVNIMLLSHLVKVDASKRIPHTM
                     GGEVYESDFRGAGSITFWANAVWGIERNTVASTFRNKCITLYRNLKNRGIGHMVGSTV
                     VAEKEIRTGEYKELEGVHELPEVGRKQSNDSGQRERDNFDIGDDRSRRSDPIPESEPS
                     TLPDDVPFDVDDTQEF"
     promoter        9090..9110
                     /bound_moiety="TTAAGTAGCC CTATAGATAA T"
                     /function="phiA35"
     CDS             9130..9594
                     /codon_start=1
                     /product="hypothetical protein"
                     /translation="MFNKDKMTQEELARFYKLSSMSYDDVVDLACEGDAMAQVLVSCS
                     SAHFATAHAKAVLFEEIMTQTFRVRIKSVPSYMLDIITDSKIRKDLAQMGGKYFDCKI
                     DWHHSQLMGELHVRVHGGKLPDYHFSYNDLTKLTTVRKMKAMFDYFKTTNEW"
     promoter        9227..9240
                     /bound_moiety="GTGACGCTATGGCT"
                     /function="phiA36"
     CDS             9663..10253
                     /codon_start=1
                     /product="hypothetical protein"
                     /translation="MTTKFLPVHAKMRPAIKNGMQVIHNGGGSRQGWLGKVISTIGGE
                     ITISFNYSGKNQKYTWDWFLSNFYISCYDIGKMSGVFNGKGYYDKYRLFVLTHNALKQ
                     KQRNLHKDNKALADAKDNNYTSTVGDKNLDPLDDIGTYMVLDNDGKWHGTYKTQRLAE
                     AAASSLVKKNNKLFRIVKHVADIKPRVIVEADVERK"
     CDS             10263..12806
                     /codon_start=1
                     /product="gp13; match to T7gp29 DNAP; putative DNA
                     polymerase"
                     /translation="MSLEHYPSMYPKGDPDKPSGKGRFLVADAEGVGLLKELRYNDPS
                     SMHCICIRDAFTDEEFVFFDPYEKRDPNAREMLDGEGTQDGYLVDALDMLMECESLVM
                     QNCVGYDGLAFEKVWPKYWKFNYLERRGKKREHSDYFPLKLMDTMLISQLTNPDRKAP
                     PQAFAMGMGNVGAHSIEAHGIRIGRYKPCNEDWSKLTDFMVFDRCAEDTAIGKDMFFW
                     LMNNDWADHLRRGRNPRTGLGIDSALRMETQVALGIARQAQRGFRLDMKQAWDDWVQI
                     GKEMSEVFKKIEPYIPPRVKTEPMKNSHILNRCTSFAKAYPDADVGWLRSHLQNYFIS
                     KPEPRIGKRTTIWKLTTAKGDYTAAVKKDFPEMVGNAHDTKDPLVAGAYTPIVFEDIG
                     LGNLEYVKENVLYPRGWLGVNFSETDEKWMNDDKNETGEPPKPWSGKIDEDSLKAWKA
                     RDGEIPQWLEHIVDWYVLRSRRSQILNVKDMEYFEANGEWKKQKDGRRYCKGLLAKAY
                     NEEHGCEAWQYYQSMGEFPSDYDEEWRVPAEAFSIGTNTFRMRHKYVVNIPSRGLHPL
                     RHLFIAGKGKMILGCDGAGLELRMLAHFMNDPEYTEIVLNGDIHTHNQHLAGLPIRDM
                     AKTFIYAFLYGSGIKNLAKVCGLDEREMEKRVARFKKELPSLANLIKACEKAGERYGY
                     LHAIDGRWGRIRKQSGKILIHTVLNVLLQMTGSLSMKYSKCMAENQLIEEGIGLDENG
                     YPCWLADVHDEWQMEINSNEVKEKLYEIKEEDWKAEEKAQFVDDDGQIWSAPRIVSGK
                     GTGVLTVRRRYHRAGHILADNMRKAGEFLKFRVPLAGEYMIGDSWHDTH"
     promoter        12923..12944
                     /bound_moiety="TAATTAAGTTGCCCTATAGATA"
                     /function="phiA47"
     CDS             12973..13257
                     /codon_start=1
                     /product="hypothetical protein"
                     /translation="MYKVVKVLLAAKECISNLAERVRTYAINKQVTRMELAAERIDVE
                     DELYLKRLETAEVLKKMLEDRAADKLDEGHERANAAKEAAGKAIEELNKL"
     promoter        13252..13278
                     /bound_moiety="CTTTAATTAAGTTGCCCTATAGATAAT"
                     /function="phiA51"
     CDS             complement(13395..13511)
                     /codon_start=1
                     /product="hypothetical protein"
                     /translation="MTLPVNIFEILPLYKAAPTSSIIYPLIKTAFRYHVTSG"
     CDS             13597..14373
                     /codon_start=1
                     /product="hypothetical protein"
                     /translation="MSATDFDYGGEVAEVVSKYKNPEEGEREARLFGLLRLGTFQETF
                     KGQKKSAAPQAVAIFHLLGENDKLDDGEPMFFTKTFPLKKGDKSFLHAKFIPAMGGMT
                     RHKGFGTMINELTTVNLVGGKDKNEDGTPKYVNFKSMAAITDRMRKMLDADPELAPLD
                     NAIGFLREDQLTKEALDYLHPTREFAGILMQTEEFLAGTHPCQELIQSIYDENPERYT
                     AKSKDKAEDEEEESGNQQQGNGAGQLPQEPAEQLDEEQEF"
     CDS             14375..14569
                     /codon_start=1
                     /product="hypothetical protein"
                     /translation="MPSKKAGAALLVLLVIAVVIAAGVGYGMNVYDLVAEMDTNSTSE
                     TVVRAVGVFIPFIGAVAGYF"
     CDS             14570..14845
                     /codon_start=1
                     /product="hypothetical protein"
                     /translation="MKRSEVEIILNPEDAARAGAARLAKEDDNDVTTEEQAKQYRGAH
                     FIEGEGCGELHLLYRDGMACVNFINEEGKRVNYDYPIHTLKRVKHIA"
     promoter        14875..14898
                     /bound_moiety="TTAATTAAGTTGCCCTATAGATAA"
                     /function="phiA54"
     CDS             14947..15303
                     /codon_start=1
                     /product="hypothetical protein"
                     /translation="MSKLVIKSLQTVVAGKFVDQFVVVDESGNLVGSKAHKTEAEAQA
                     ELGGLKYYAEGLEFARATAPDTATEKSMVAKANVVAAYLMYKEQAEAAEEAPVAEEAA
                     VEAEAPVEEVAEDEEF"
     promoter        16299..16325
                     /bound_moiety="GAAGGAGATG TACTACGCTG TACTAGG"
                     /function="phiA57"
     gene            16306..16599
                     /gene="similar to Era10.24 Phage exonuclease 40.13"
                     /note="hypothetical protein"
     CDS             16306..16599
                     /gene="ssimilar to Era10.24 Phage exonuclease 40.13"
                     /codon_start=1
                     /product="hypothetical protein"
                     /translation="MYYAVLGAYKEVYGTGKHWCPNFRGTQEYYDNYVLHHSAPPPDW
                     DFWKGKGAYLTAYDRMLEQGRLAWMQTYPNEIWRSKSPIIYGNDKEFWHDRTA"
     CDS             16583..17020
                     /codon_start=1
                     /product="hypothetical protein"
                     /translation="MTELRKAISSRAVKHKDNPDNLPNIKKELIRRQNGKCPITGRDL
                     RSMTTTNVVVDHDHKSGVIRAALPRAINGLEGKLTNLCIRWGGCTSKRDIINMLRGMA
                     DYLELHQVPQTEWIHPEHLTPAEARAKRNAKARKRYALKKKDK"
     CDS             17020..18036
                     /codon_start=1
                     /product="hypothetical protein"
                     /translation="MASNAKIWNRFTDEERINAIRESAKSDGTIDFKKMSAILSDNSH
                     GTEVSPELARYWSMQYEEKKKNGEFYITLTRANRQLRLSRKLRKPTPLDDKPLKPVSE
                     TKHESILVIPDLHAPYHHPDTLDFLIEVAAKYKPDTVVNLGDETDHHALSYHDSDPNL
                     DSAGMELVKAREFLHQLERVFPDMKICHSNHGSMLHRKAKTHGIPADMIKSYREVLFP
                     NGGGEGWEWAYSHRLPLPNGEEVQFQHQASGNLLDAAAHERCNLVVGHFHAKYSIDYS
                     ASRAALYWAMYGGCLIDGGSLAFAYGENFKHKPIIGCSVIVDSLPILVPMRLGKDGRW
                     LGKL"
     CDS             18102..18437
                     /codon_start=1
                     /product="hypothetical protein"
                     /translation="MKPVIIESPFKASSKYSEEAHVEYAQRCMHDALLRGEAPYASHL
                     LYTQPNVLDDSVPEERKLGIEAGFAWKHQAGVLTVFYTDCGWSQGMRMAHTYCIANNL
                     PYEIRSLHA"
     CDS             18430..18978
                     /codon_start=1
                     /product="hypothetical protein"
                     /translation="MRKVVILNAPPFCGKDTIANLLKEKGFAVTEFKFTMFNIAIAMS
                     GMSKESFMREYNDREQKEKPQEHLGGLSYREFMIHISEDIMKPLFGEDVFGKRAAEAC
                     TLAHDSGFDVVFSDGGFIDEVKALNDAGLNVTVIRLHRDGYTYGNDSRRYLYPDFCRS
                     FDITLQEGLPSLAVSEILERLQ"
     CDS             19109..20107
                     /codon_start=1
                     /product="gp24; SP6p25 Adenylation_DNA_ligase_like; K1-5
                     gp24"
                     /translation="MSKQNVFEFLGKPSDYRPKNKVVQLVKHFAEVNPKHEGDILHKK
                     VSFPMYAQCKRDGVFSMLVVRADGKCGIFGRTGEQLANTENLVSYYEGLVIIGQLSCG
                     VYFGEMVTDCEYTLEQLSGVLNPNRTKELETREQQYIKHNLYIAFFDCVSICEFISGH
                     SHRKFKQRYDALFQQMTATECVLSIDVVNNIEELMQYADRLIKLGHEGSVFKQDVEWK
                     AGAKDWHQMKVVRKYEVDLECIGWEEGTGKYKGLVANLLFRYKGGKIVKAMLGKGWTH
                     HDAECMFHEIHGVPCGFVHPIGKIFRVYGLQPSSKNGVIRLPKVGDLRFDKSEPDF"
     promoter        19993..20005
                     /bound_moiety="CCCTATAGGTAAA"
                     /function="phi65"
     promoter        20103..20128
                     /bound_moiety="TTTAATTAAGTTGCCCTATAGATAAC"
                     /function="phi66"
     CDS             20143..20316
                     /codon_start=1
                     /product="hypothetical protein"
                     /translation="MPRDKQEVFNELYERIEGGLPVSVSLQEEAHNHGIRIGAVEKCV
                     AASLDEEDDFDDE"
     CDS             20387..20587
                     /codon_start=1
                     /product="hypothetical protein"
                     /translation="MEVAEDLARDSNSVRPQKKRIGREAFDTLMGLLAEDSESPTTPY
                     GVLVANSTKRNLKKQIEGIFEP"
     CDS             20584..21048
                     /codon_start=1
                     /product="hypothetical protein"
                     /translation="MIKVRQATLLDLLAFAPLAHQYAEEAAKHNNFPVDIEHTMQNAA
                     ITVQREDGCLLLAYDDNEPVGLLWGWCHALPWSKARLAFDTILYVVPEKRKTSIGYKL
                     MKAWEAWADEQGAVEVQISIASGIHEEETEGFFKKLGYSYVGCQFRKQVRSK"
     CDS             21048..21224
                     /codon_start=1
                     /product="hypothetical protein"
                     /translation="MASSPDIPEAKTPAKKPERQVDVEPEDIQLGTPDTGDVSQGRKR
                     LRRPRTATGTGLNV"
     CDS             21233..22861
                     /codon_start=1
                     /product="head portal protein"
                     /translation="MARNIELLPEDDTVDLTKNRIRHKQNSKGKQEKTIQKRYEKLKV
                     KREPFLSRAREFSTYTLPNLYPEVASENQGSGANTTGWQSFGAQCVNNLENKLIMTLF
                     PPHSTFARLELTQEAKKHLREGDEDLIEAQGGLVQAEQAALMEHEHIAGRVGLGEAME
                     HLLIGGTTCLYMPEEGNLVNYPLDRFVNRRDKSGTLLELIIEESKGIDTFEPALQAII
                     KAKMRTSNKYKEKDDEEVKLYTRAVLKQGFYHIEQEVVGEKVGKSYRVKPENFPFIVL
                     RWKTNYGEDYGRSLVEQYANDFHMVQFLSEALGKGMILMADIKYLIKPGSVTDVDHLI
                     ESPTGEFIFGNIDDIGVLQLEKYADFTPIANVLDKYERRLGTAFMLGAAVQRNAERVT
                     AYEIRRDAIEMEQNLGGAYSLLANTLQRPYFNLLLRRIGFDLPKELVNTVLITGISAL
                     SKMTDADKLMQFTEMLNLPASWPMPAQERMLWADYMRSAASQLSLETPWIMTEEQYQK
                     QQEQRMQAQQQEMMMQGAANAMPQVANNLTQRGK"
     CDS             22861..23769
                     /codon_start=1
                     /product="scaffolding protein"
                     /translation="MDVEIIDYNSTDVVDLTGGKTEPEDPKQEQQEQEPEKSTATESV
                     KPAEESPASTPAEDADAESAATEPEKTEKEEPEDSGEEPEYFFNGEAVSVEVPEEVSN
                     ALKEAEIDEKALLSQLFKKDGDFSLDEETRTKLESKFGKTLVDGYLNMYKGMNEQAIK
                     AAAADKEQQEVTSKQQAEEFMTTVGGEEGLVAMEDFILKNFDDKQIAAYNAVMESESH
                     EQQLLIIQTVKAQMELSDKLQNGDKNIKLLGDDTSSTPTGTPLDKGYLTSDEFQTIMD
                     SDKYWTDFEYQSKVDAARSAGLKRNL"
     promoter        23764..23790
                     /bound_moiety="CTTTAATTAAGTTGCCCTATAGATAAC"
                     /function="phi75"
     CDS             23817..24968
                     /codon_start=1
                     /product="major capsid protein"
                     /translation="MSDVNNLVDPKVSASGEAKSLAFEKFTGQIKRAYHEQLGLMSYF
                     DLQEVTGTHIVSNKYLGVTQVQALAPGKDVRGGEMEFDKNSLLIDTTVIARNVVGLLD
                     DVQDDIMVKGKLAEEQISALKNLEDRMLLQQLIFGAINNTKAKRTKPRVKGHGFSIVK
                     KIKEADALFSPNKLIAGIEWVIEDLVLQNVDVRKLTIFMPWPEFNAMRDAERICNARY
                     NTAQGQTVTGFVLKSYNVPVVPTNQFPNKNRDHVDLDGQVSEHHILSNANNSYRYDVL
                     TGTDGEDQEKAAAVIFGSEALLVGRSIALTGEIWWNEGNKTWYIDSYMSEGAIPDRWE
                     HLGLLIKANADETGLDKRAARKAQVTQSADLTGDASAFVAAVKAVIAAG"
     terminator      24971
                     /operon="Terminator for Phage DNA Replication or Early
                     Host RNA polymerase"
                     /note="ATTAACACCCTGCCCCTGCCTACTTTGGTAGGGGCTTATTTTTGTCT"
                     /allele="TE2 or Tphi-repl"
     CDS             25042..25689
                     /codon_start=1
                     /product="tail protein"
                     /translation="MDINLVFGIDTKIDAINAVLDSIGSVGINSEEEIDWNIDASDAD
                     KMLDRYSQVIQHNRGKGWWFNKEEFHKLDPDPVNGYVVVPQNTLVCLVKEQRGRKLPV
                     NLRGNKLFDAKSYGYDMRNLTDTDGKLHCELVVNLPFDTLPTTAKQAITDTASFWFQN
                     NKEGDPNKMRNLEQSAKDSMISLQSEDARQRRSNMFDNPSARNTVYRAGGYNNVR"
     CDS             25692..28313
                     /codon_start=1
                     /product="tail protein"
                     /translation="MGRITGSWERPIQGVSQQADKDRIDGQCTKQENLTPSPLYGLMK
                     RVGTRYVKKLLDNVDPRSLWYQYDRGGSERYLILVEPNKYPRVFDLDGNERTVTVKGV
                     SGSYLKVTEPKKLLRLKTIADYTFIANTSVVTETLTDKTDSNPSMAIVYCQYATYGRD
                     YQIIIDGDVISSVHTPDGATSSMIEQVRTNYIAEQLHNKLIGKQKTTESVRVKTQTQT
                     GGSGSSSSTTYYIDVSKSVSKVVSLYNKSTGGYVSYNNISGNRITLGTGSNRDNLIEV
                     VYEAVGAPDSPYSSELHGNTLFVKRLDGKPFSISTVDSANGDDLVAIQDKVRQLSNLP
                     PYAPDNYIVKVQNKEGFEANSYWLKAVPDNGTDQSGSKVRWVESTAQDTLYKFNHNTM
                     PHQLVSLADGTFELSYGEWEERKVGDEKTNPFPSFLGNTIQSIGTFQNRMMFTSGESA
                     VFGKTNEYFNFFRETTQEESPDDPIDVFADADQVNNLLHHAILEGDIVFFAENGQFLI
                     DGSKPITKDGLVFKKVTSYPMNIDAQPAVTGESVMFSFLAGKYAGIREMFTDSLTDTK
                     RARPITEHVAEYIEGIPVDLIASPNINLLLVRTNINNHIVYAYNWLWSGEQRVQAAFH
                     NWVFEGDVLFAKFVSDKVYFVIDRGNGIYLEQMPISNDADDDGITFPVSLDQRAVVTA
                     NWTGTRWEWTTPYQVTDLKKMEYVRGTGCWDADKGTSVIFETDGNKFWSYDDLADVLG
                     GVTSCNLTVGTKYTSKFIPTQPSIKDQSGRVMGLDRFTLGKVTLNYESIGNITVHVYD
                     LYSENRKWRYEYNGRRMGSWNNRIGFAPLAAGQFSFPVRLQSQQAQFEIVTDDYRPFI
                     LRDMEWEGMFKQRGRRI"
     CDS             28323..28928
                     /codon_start=1
                     /product="gp34"
                     /translation="MAVAAAGGAAAASSTAATTAAAVTAAVSIASAAYSMYAANQNAK
                     AQEEAAERRNKQLVETTIANYDELSEQELEAQQASLEDSLSMQKDYLKEKGRINVMAA
                     YSGVGGMSVASQLQDLERTKFSNFNIIQQNQQAEYDNIADQAESMRYGAMGSMDVRPI
                     SRPSAVAGLLNIGSAALQGYSGYQQAKSEVAPAAPALKSGV"
     CDS             28930..31035
                     /codon_start=1
                     /product="hypothetical protein"
                     /translation="MPLQEMKRTTRRGFQQQTREVATPTRTVDTRSQILGALGKFAEA
                     GYGLASTELQKKVEEDKVRQANRAAEDLMRSAEERQGITEDATKAGQLAYNMIVGKHD
                     TMEAGNQFIDWYSQNPDADEDTINDMKSQIFQPILDKYGKDPQTLKAVSLQVQDAQFS
                     IVQAQERIRKEHQTKKASEAMTISINDLLADPNADVTQLVDVELPARAKALGQTEWDL
                     KASLVNQAVARAGDGDNRLLKELQGRDWSKNMPALDKAQRDYDSFVAKQNAIVIGDRM
                     ADIETQALSGSTSWETTLRKIEGLNEQYPNTYSKERVASLKKQRAASIQRQKTTTNIS
                     IDSSKAFTDDNAIPLGLLTKYTPKEKNDYINQLESQWANKANTYVEKKGYSESDANTA
                     IIKEKLDWSRVQRMVVPSLKDNLDALINLNPEETTEEELPAYATNALQVIEMMDDTTL
                     AMYFKDKDRLAMAMNIKSGMKNRSAYSAFRRAYDIRRNPYNINNEQRTEQRDAAYEAV
                     EEKLTFNWYDLGKKDVPEWQRNKLAIRVGEEAQSYLYRGGLDTKQNASTAASSLLAGY
                     SQTFNNTMINKTKPELAQSLGVKSELVDRYLKHFATTVLSSEEINPLGISAEDIEFVV
                     NDTGTTFIMVDRDGEQIGDARFLMQDVKRYGKKGEEGRITQIVEESELERAREEAFKE
                     NSEEAAHMALFYLQQRGYR"
     CDS             31035..34724
                     /codon_start=1
                     /product="internal virion protein"
                     /translation="MAERREFLDYRPMHIPLSILSEDYQPPEPEGEQPSLSEMWKAAK
                     YRNWVGESMVRAAQSEYVGGVDVDYKVDKAELIKYNNEGYTEQEIEFLAGAVSPENFA
                     YRQSRIKADRDVKSTLEAGGVTGYAVETAAAIFDPAMLPLMLVDAPAALTGKAGRVGA
                     IGWSMLRGGSEGVLSEYLLKMGDTQRTEEDLYMSAIGGVAFSGAIDAAKLGYRAARNA
                     LDRTDIVEGVKNAAIKEQENLKGYKLADEALATQQPDPVARKRTLTERDIIESLRKEA
                     GERVDVLSSKKVKKLKDEFRAYRKSKLDVIEKIKARPNLRPSARNAEIRQVEGAIARR
                     EAELNSAIELNRQAASTNSKIDALQQGKVPESMMQRYKELKAERGEFDAEPSKSLGKD
                     IKAGRKPVIDEMGKEEPPAQSVGAMRARQEFDDIQTYDELLTPTDVEEIQNALSDAEA
                     FAAKVPRNTRFETSAIGKPLRSLSSEIDTAPDDATRGLGKFLVKDPQRTIEGHQSAEE
                     LAETLFNRAVPDYLDYQNAFDAFRKERGVGRFDIGKLNELQMEFDRQTVMKQSTGTLL
                     SNKPVEGDDAIMLGAKARSRLYEQGLKNNKDYNVVGFDKIKHRHEYHSVVFNPTNIIA
                     NENHADFIYDCIASAYQTGGIKLSRENALRLAKNQVARAMSYGGKSHKTFDSFMSDAE
                     FRKLEEELLANNVDKDVIDDIKQAMFDKEEMGQISPRAMFSLRPNLKARSGDVWMVDL
                     IDTSIDRNMKYVSDSAANAGLASKGFHSRHQFQRAVAAARDAAINDIRLDVARLDGKA
                     KAKAQEVLSDLENGRWSDKLDEALRLLYKEPLEDHDGMKDVTRMARKATSVVRLRSTG
                     LMTIPEYSVAMLRNGIVNTLKQIPSSRWFDYRTRSVTKDKFMMDFARTFSATGHQEYL
                     FGRKFYNGADFDDMTKNKLKRIDNMLGNALDITMTVNGFKMFQQGGEEMTARAIVNNL
                     RDMAIKGEVTDNVRNSLIRVGGMSSEQVDAVMKHLRDNKDMDIFNAVRQLDADTYNSL
                     STAVRNTIGSSFLRLGIGEQPAYMNKELGKVMTTLLSFTIGSYEKMLLRGIKNERALL
                     LSMGAGQAILGYFALVANTYIQANQYSGRERDEYIRKHLEDEGLFWGVMNRVGILAAP
                     MLPLQMMNSLNFLPEEMRGAGNFSGIQSVEMAKDVAKATSAAMSLATEDKTNREEEKS
                     IKTIQRVLPWYNSTLWNLTFGVATE"
     promoter        34726..34742
                     /bound_moiety="GTTGCCCTATAGGTAAA"
                     /function="phiA108"
     CDS             34759..35694
                     /codon_start=1
                     /product="gp37; K1E endosialidase adaptor protein; SP6gp38
                     tail fiber/adaptor"
                     /translation="MAYSNLSFVRHVGDGVKTLFPLTVAGENMGYFRVEDIHTYVDDK
                     EVPNVIQSQSPHIVSITPAPPAGSDVLIRREMPIEKPYADFSRGNNFGHRQVNNSFLQ
                     QLYLTQELIDGFTPKGFYMKQNVDYGGHVPKNLGDAVDPDDAVKKSVTDSLDNRLSNV
                     EASTNVSSVNFLVPFTRTAAGGEVLINTGYSFNYCELSINGVEQIPSKSFNYMNGILY
                     FAEPLEEGDEVFAKLGSLEKFAIGSSFSDYRHTAVGGEYSFPAPEHDFTALFINGVYQ
                     APSYSYVIVGNNVHLAESLEEGDVVDLWYAEKPNT"
     misc_feature    35703..35888
     CDS             35889..36233
                     /codon_start=1
                     /product="similar to Era10.45 Phage- small terminase
                     subunit 33.01"
                     /translation="MAADRRPNKNAATEDEVGLVHKLVTTLHSKRLEEMLKLVNQGAN
                     IEDVIGDGKALAAAGKWAADQNSITCAAPEMNEETELSKRLRQIKEAQQSKGARATGT
                     DDNIIPFVDGEE"
     CDS             36233..38107
                     /codon_start=1
                     /product="large terminase subunit"
                     /translation="MARNLTAEQQVERWKMLYELQEMFPNNVEGLCFFAQVVINTTIV
                     GNPDLNRVQADILKFLLVGHKYRMIMAQRGQAKTTLTAIYAVFMLIHNPHYRIVVFSQ
                     NSKRAKEIAGWIIKIFSALDFLDFMRPDKYAGDRGSIESFDIHWCLRGSDKSPSVACY
                     SIESGAQGARADIIIADDIESLQNSRTVGGREWLMEQTLEFESINQFGDIIYLGTPQS
                     VESIYNWLPSRGYKVRIWTGRYPNQNQMEYYGDKLAPIILKDIKEDPTLQTGGGLDGT
                     WGQPTCPEMYDNDLLNEKELAQGKAKFMLQFMLNTGLTDADRYPLRLSDLIVAPFNRE
                     RAQVMPIWCNSPQCIWEGAPKFGTRKTDNFYYPMQVDYEMGDFERTIMYIDPAGGGKN
                     GDETAYAIIKLMGTTIYIYDIGATNGGYSEESLMYLVMAAKNAECKTVFIENNYGNGA
                     HVAAIKPYFEKHYPVTLEAVQESGQKELRIIDVLEPVMSTHRLIVRPEVVQKDMELIQ
                     AYSAEQRMNFSLFHQMSNITRDKDCLRHDDRLDALAGAVRQIVENLDYDQLRVVMQRQ
                     IKQQKRWYDVMSDPTAMKQYMTNLTLGMRGEAALGTARAVQRIGNRFGNKRRTGRRKW
                     "
     terminator      38217
                     /operon="Phage terminator-2"
                     /note="sequence:
                     GCACTCAGCTAGAGGGACTCCTAAGAGTCCCTCcTTTCTTCTTCTA"
                     /allele="Tphi-2"
     CDS             38301..38576
                     /codon_start=1
                     /product="hypothetical protein"
                     /translation="MAVVGSITGDAKNFTAVDKEGVTLHNMPVVAEAHLADKDHIVND
                     ATQSGKRVGSLITIVKNGAPVLLQAAGSAPTDKWIAVTKGATDITPA"
     CDS             38781..40457
                     /codon_start=1
                     /product="hypothetical protein"
                     /translation="MSLTKLTKPRARWATFRLNVADAVLRSLYEKILDNGVSGKDFGA
                     VGDGIADDTKALELLFSYGGHVRLHPGTYRVSRRVNLSNGTKVIGGGHNSTFILAADK
                     VSGDLTTMIGTSGTSSNLVTDAGIHGVTLDANFKFQSCAFMAWMNSCSFEDIKVRNPL
                     KQLEENYRGGFIVLKSSFIHINKFRAYGIYQHDDISSSEYQSLSFTNSHHCWVKDAYV
                     TQSDKAYHVGGKSSFIHFSEVEAVNTRNNGLYLIEDVSNITFNGFLLKATQEGIVMNA
                     DGKDRGIVINDGTISESTSRALALRSGEGYQLSNISVYNCYSGMAQSTNTEYSGVKNL
                     QATNITIKGCKTERPLYLARNKNISISNLKILDAPTFTGNDVCRIAEDCDDISITDLY
                     IDTRSNPLMYGIYIAPETGGSPNITVDGYEFKGITRDFVTKENSADTLFARGKLGQYN
                     GTVKVIKGEGGSIGILSQDASVGAGQSVGEFYHEQSDPSGLGAGKVFSVKTSSLTSVG
                     STYQTEIYGRDTELVSVIKGGTMTIVLPTSPTGLPSGAIWNDSGTIRVVG"
     CDS             40464..40730
                     /codon_start=1
                     /product="hypothetical protein"
                     /translation="MNKSIIAVALAAFSTVACSSLVAMPEATGEVAQAATDTAQAIQS
                     QSIGEVINMDVNIPIKYILLYGLAWWCVRTPWGLVADFIKLRRG"
     CDS             40747..41136
                     /codon_start=1
                     /product="similar to Cell wall hydrolyses involved in
                     spore germination"
                     /translation="MFVEAILWLSLNVHHESRGEPFECQVAVAEVTMRRVDSSYYPST
                     VKDVVLQPKQFSWTIGKENPADHSIITFTDALAALEGYSNYLSGNTITSTELHYARKE
                     VDNYWTRKMHKTYACGNHQFYDNGGRP"
     CDS             41133..41294
                     /codon_start=1
                     /product="hypothetical protein"
                     /translation="MSIKKKRIKVTLVLDVPDKDASKFHLDLIKRMHKYLSKWACTVF
                     AVDTEISNK"
     CDS             41291..41413
                     /codon_start=1
                     /product="hypothetical protein"
                     /translation="MSCTNWCLQKALERTLAGDKESSLEYLELAKLWYKREDEE"
     CDS             41805..41942
                     /codon_start=1
                     /product="hypothetical protein"
                     /translation="MRLWEGQAAYVFAIAHNNLRRSWYYLAFVLCSGCAALDALDGSW
                     A"
     promoter        41944..41961
                     /bound_moiety="TCTTGGAGCGTACTAGTA"
                     /function="phi122"
     promoter        42000..42014
                     /bound_moiety="CTTGGAGCGTACTAG"
                     /function="phi124"
     promoter        42153..42170
                     /bound_moiety="TCTTGGAGCGTACTAGTA"
                     /function="phi125"
BASE COUNT    12825 a   8333 c  10161 g  11225 t
ORIGIN
        1 tatggattgc atagaatcct tgaccaagaa aggactaact ttcgatgctt atacagccac
       61 tctaaggata catgtgacag gaggatacta gatgcaattg ataagcgatt tattcttagt
      121 tctctttgtt atgcttcaag agttttgcaa gataccattt aatatttaca agtggttcaa
      181 gcggaaaggc tggcaagata aagaatcaaa ttaaattaca aataaaggtt gacaatagtc
      241 agcctatcaa gtaagatgtt taccaagtcg aaaggcttat gctctttaag agctagctta
      301 gaaaggttta ataaattaat ccttgacaag caaaacaagc catgtaataa tggctacaca
      361 tttggaagtg agagcgcact ataactgctc ccagcgcaga ctggctctgt atctgccttg
      421 tgctctttaa caatttggaa tatgcgatat gtggttctct taggatggta tatcactctc
      481 gccctttctc ttgagagggc ttgaggatgt atcaaccaac taaggaaatt atcatgaaag
      541 ctactatcat tttcgcatct gcattccgag ctactaacac tgaagttgag aacgcgcaca
      601 actctatcat tgcatctcaa aagctaggtg ccttggtaaa tgcacctgta cagacttgtg
      661 taggctcttg gaaggaagaa ggcgaagaga aagcaagtac agaactaact ttcgtcgccc
      721 ctgttgctct taagaacatt caatctgtag ctgatttgtt catcaaagag tacaatcaag
      781 acgctgtttt ggcagtgaat ccggttgata tgagtgctca cttaatcaat agtgacggct
      841 caatagttga aatcggcact ttccaaacta tcagtgagga agaggcgaaa gctagtgaat
      901 gttacactta ctggcaaggt aagtactggc tagctaagta atgaaatagt gtataactca
      961 gagtcattct aagtagtggc tcttatgata tacactaacc atcattaaga ggataatatc
     1021 atgagtgaag ttattacacg tatgcaagaa atcacgcttg aagtttgctc aaaacttgac
     1081 acgattcaac aagaatcttt agcagtaggt aaactactgc gtgaagctct tgaaatcatg
     1141 aaagatgaag gcaagaaaca agtggaattt gttgaatact gtaagcttaa tttcagtatc
     1201 ggcaagtcac aagcttataa gctaatgaaa gtatctgagt tctttgaagg tgataagcga
     1261 ttcaacggcg tagctatgcg cgtactatat gtgctagcta cagaagctaa tgaagagcag
     1321 cttgagaagg cagcagagct agccgctaat gactctttga acactggtac tttgaatgca
     1381 atattgtatc cagaggcacc agaaaagaca gagccagaag cgccaaaaga tacgccagaa
     1441 caggcagaag agaagaaaga agaggcagaa gagtctctta actctcttcc taatgcagat
     1501 gacgtacctt ttgatatgga aggcactggt gacagtgtac aggttcaaat gcagcagaat
     1561 gatgctattc aagaggctaa tgagccagtt aacaaaactg agctggaagc taaagacaag
     1621 cttattgaag agctacgcac taccattgca gagcttaaca agactttatc agaagttaag
     1681 agcaagtcag agcgcaaacc agtcgcgcct atgcttcctc agttcaagaa tgcgtgtcct
     1741 tacgctgtac taggattagg tcaagtagaa tctaagaaag tgacacacgt taagaaagca
     1801 ttccgtgaac tgattaagtg cggatatggt gacggtcacg aggcttttga gctacttgtc
     1861 aaagctaaag accaattact agccgatatt gaagctgaga aagctaagaa ataagtgtat
     1921 aactcgaagt cgttcaaaga gcggcttcta tgatatacac taaccaacct aacaagaggt
     1981 aacttttatg ttaactttcg agaaccctat cgtgcgtgaa ctaatcaatc tagcggattc
     2041 tatggtgcgt gatgtgcgtg aaggcgatta catcgactat caagtgcgtg actttgagaa
     2101 gacagcgaaa gagcaaggct atgtcaagct aggctctgga ttcttctctc aagcgtggac
     2161 acatccagaa atcaagaatt acgctattaa actagggttc aagaaagaag acagtggagc
     2221 ggcttacgct gctttctgtc gtgacaatca agacttagaa ggtattccaa ctatctatgg
     2281 acttgagcgt tttagctctt gttatgtcgt gctaatggat aaactggttg cttatgataa
     2341 gctgactaga atattcaaaa ctaaacgcga atactataga gcggctggta aaacagccct
     2401 tgaataccct gcatttatga agcagtttgg caagcttgag gaaatctttt attgtaatga
     2461 taatgatgaa tctttgccca tctataaaac tgctatcaga gtgcgagatt tcttccgtgg
     2521 tattgcaaag tttgacttgc actcagggaa tgtaatggta gacaagtttg gtcatctagt
     2581 gattacagac cctgtttctt ttgtgaagac ttgcaagcaa gagcatcatg ctattaagcg
     2641 taatccaatt gctaatcctt ttgttttacc taaccatgcc catgctgctg atgctgctat
     2701 gattgctgaa gaaattgctt ttagaaaacc tttccctttc cagaacatca tcatagatga
     2761 gcttaacaaa tgcgagtgga atgagtgccg taagcctaag attgagaagg gagcaactaa
     2821 ctctaagaag ccagccttcc tagtagctca tgacgcacga cagggtatta aacgaaataa
     2881 atagagcata gctcaaggca tcttactagg tgcctttatg atatgcttta accaaaccag
     2941 tctcacactg tgagacaagg agaatcacaa tgcgaactga acttccttat caaactttta
     3001 agagcttact gattaagcga gactttgagt tataccagaa atggttacac aatggattga
     3061 cttattgctc aggagcttct aaaatagagt actccaaccg agagaaagat atcttatggt
     3121 gcgttagtca gcaggctaga cgtatcacta attgtaagga acaataattt atgaacaaag
     3181 acttaatgca aattcaatta gagctagaag cagagatgca tggtgcaggt attcttcgat
     3241 tcgagaagaa taaccaacgc gctcttgaat ctggaaacgg ctctgatgca gactggtaca
     3301 gacgactgac tcgtgaattt gtacgcccta tggctgatgc cattcaagca tatattgact
     3361 actacactgg tagacgaggc aagcctagtg cttgcttaat gcaccttaag tgcttgtcac
     3421 cagaagcagc agcatatatt gctatcaaga ctatctttga tggtctttct aatcatgaaa
     3481 taaccgctca gaacttagct aataatatcg gccgtcgtat agaagacgaa gttcgtttta
     3541 ctaagctaaa taatgcagca cctaagtaca ttcaagcaat caaagagagc ttgaagaaac
     3601 gtaacagtaa cagttacaaa tttgaccatg atgtcatggt tcatgcagag aaagaactaa
     3661 agttactagc tgacttccaa gcccttcttg gtgcaggtga agaaaagctt gagattatga
     3721 gacttctttc tattgataac gacaaatatc agcatcttct tgataaagct gagttcgcta
     3781 ttgatattga ccgttggatt ccttggtctg ataatgatgt tattcagcta ggtgcaaagc
     3841 ttattgagat tttcggtaag aatatgctca tggatggaca acctcttatc gctaagcaag
     3901 tgaatggtca aggccgtggt aaaactacag ctaagattgt agctactgat gctcttgaga
     3961 cttggattca gggctataaa gaggtagttg gtaatatgtc acctgcctat gagccttgtg
     4021 tagtacctcc aaaggagtgg aaatcacctt ttaatggtgg atatcacagc aaagaggtat
     4081 cttctaacct tcctattgcc aaggtacgag acaagaagca ccttagacga ctcactagaa
     4141 agcaaatgcc aaaggtttat caggctctta acgctcttca gaacgtaaaa tggcagataa
     4201 acccatcaat ttacgctata gcaaacgaga ttcgcttgcg tgaactgcct cttggtatgc
     4261 cagagttcaa gaaatacaac aaacctgcgt gtccagtacc tgcaatctac tcagatttgc
     4321 gtggtgagga cttgatgcaa gtgcttgatg atgaccagaa agcagcattc aagaactgga
     4381 agcgtcaaat tgcatctatc tacgctaaag agaacaagcg taagtctgat gtgcgtgagg
     4441 ttgttgctac tcttgaccaa gcaaacaagt tcaaagactt tgagaaccta catttcgtat
     4501 atactcttga ctttcgtggt cgagtttact gtcattctag cctcgtatcg cctcaaggtg
     4561 gtgacttaca gaaggctctt atccgattcg ctgactctat gccattaggc agcactggcg
     4621 cgtactggtt caaagtacac ggtgcaaacg tctggggttg ggataaagag actttcgcag
     4681 aacgtgtctc acgctgtgag acagaagaat ttaaggagat gtgccttgac attgcagccg
     4741 acccgattac tttcactgac tggacgaaag ctgataagcc ttggcagttc cttgcttggt
     4801 gctacgagta cgcagcactt cttgagtgga ttgatgaagg gaataacgaa caggactttc
     4861 ctagtcacat tgctgtggct atggatggga gttgttctgg tatccaacat tattcggcta
     4921 tgctacggga ttcagtaggt ggtaaggaag taaatctatt accatctgag aagccacaag
     4981 atatctatgg tgcagtatct aaagttgttg tagagtggat ggaagctatc actaacaacg
     5041 atgagcgtga ttgtcctatc tatgacaagc ttattgattc actagtagct aagttcgaga
     5101 aggctaagct aactggcgac cttgagagca aggctcgtat catggcttac aaattctgtg
     5161 aagagtggtt acgtattggt gtaactcgtt caatgactaa gaagccagtt atgaccctgc
     5221 cttacggtag ctctcagctt acttgtcgtg actctattgc tgattacctt aaagatttgc
     5281 aagagaaagc agataacaag gctcgtgcaa ggggtatgaa agcaggtagt atccatgcat
     5341 tcactgattc tgacggtgat ttgccactgc gtgatgctat ttcattcgct tctatgctta
     5401 cttgggctgc aatcggtgag gttgtagtag ctgcaagagc aggtatgaaa tacattaagg
     5461 aagtttgctc tgctattgct aaggataaca agccgcttga gtggatgact cctactggtt
     5521 tcattgttaa gcaagctgtt tacgaagtaa aagaagataa gcgcatcaag acacagatgc
     5581 taggtgaaac tttcttccgt acctcggtac gtacagataa gatagaccct cgcagaatgg
     5641 ctagctctgc cgctcctaac tttgttcata gtatggatgc aagccactta gtactggctg
     5701 tttgtgcctt tgaagacaac ggaattacta gcattgctgt tattcatgac tcttttggta
     5761 ctcatgcagg taatactgaa ctacttagac tgcatctttc tggttctttc gtacagatgt
     5821 atgaagagaa tgatgtaatc aaagacttca tagagtataa tgaagctctt attcttactg
     5881 aaattgaagc aactgtacca gagaaaggag agcttgactt gcaagaagtt cttaaatcct
     5941 tgtactgttt cgcttaatta actaactgcc ctgattctta attgagtcag ggcttttctt
     6001 gtttaatgct cttataataa agttgcccta taggagagcg gctagagaga atagagcatt
     6061 agtagaataa gaaagaataa gagctactag agcggctata attaagtagc cctatagatt
     6121 aataaggagt aatcattatg actaagaaac tatcgttcaa tgactggcta gagctatatc
     6181 aagatgagtt accagaagaa ggtgacttat atcctttata tgaagagtac ttagaatcag
     6241 tagtagatgc tgagattgag acagctctta ttaataagat gcattagttg tctcacagtg
     6301 tgagacagaa ttaagttgcc atatagataa tttaaattgg agaaacatca tgactattcg
     6361 tgttaaagat aagaaccgcg ctgagctagt taaggctatc attcgccaga acggtggtaa
     6421 gattttcact gttattgcta agcgcaagac tcctaagcgt tacttcatta ttggtaagtt
     6481 ccttaatggt actacggctg caagctatac ctcaaatggc aagactactg aaatcaaaga
     6541 aggtgacaag ttctaccttg atactaagaa gaataaacag ttgctacagg caatcaagga
     6601 aagtgagtcg tgtgagttca cagagcacac cgagtacttc atgactatga cctgccgtac
     6661 tggtgttaag aaagacttga aaggtggtca gtctactatc gcgcacaaag atgacttaat
     6721 cagtgtgaac ctcaccaatg gcaaaggcta tcgtgctttc tctgcttaca acgtattaga
     6781 gctacgtgct agcggcacag taatccagtt caaagaagaa gacgtactat cattcgaagg
     6841 tgaataatgt ctaaggtaga tgagaagctt cctagaaaga agcacaacca caagaaggcg
     6901 catgagacaa actcatcgcg taatcgtaaa cgcatccgtg aaatgaagcg cggttggtgt
     6961 aactaatttg tctcacagtg tgagacagga gtagatatgg gtgacataat ccgtaacgag
     7021 ccgtgcccta agtgtagaga aagtgggcac gacaaaactg gcgaccactt gatgcgattc
     7081 gcagacggtg gtggcttctg ttatcgtaag cagttccata gcgataacaa tacgtactac
     7141 gagcaggctg gctctgcccc tgctcttaaa gacctaccta tctctggtga tatccagtac
     7201 tcggtaggtg acttcaaaga acttgaagca tctggcaagt tgaaagaccc cctcatgcga
     7261 cagcttgcgc tctctggtat gcgtaagaaa gaccgcttcg aagtcttgaa cgacgaagag
     7321 cgtgaggctc agcttgctga gtgggaacta gagatgcaat ggttcgatgg tctgaagact
     7381 cagcatctgg ttgaccgtgg cattcatggt cttatcgcca agctctacaa cgtaagagta
     7441 gggcacgatg agaagggtaa gatatgtcgg cactactatc ctcagtatga ggaaggtgag
     7501 ctgatgggcg ctacttgccg cactatacct aaagatttcc gcttcggtca tctaggtaag
     7561 cgattcggta agcaagagct gtttggtatg cacaccttga agaaggtagc agagtccggt
     7621 cagatgaaga acatgctcat cattactggt ggacagtgtg acgctatggc tgctcagcaa
     7681 atgcttatca aggagctgaa caaactagag aactttgcag gtcgtaaaga tttagaaggt
     7741 cttaagctgt tccatgtatg gtctgtcaat aaaggtgagg caggtgtaca agaacttatt
     7801 gataacaagg agcatatcaa tcagttcaag actatcatct gggcattcga caacgacgag
     7861 acaggtctag cattgaacaa ggcagcgtct aagttgttcc gtggcaagtc aaagcgtctc
     7921 gtaatgccag caggttgtaa agaccctaat gactgcctaa agaaagggcg tggttctgag
     7981 ttcgtaactg ctgtattcaa tgcagaagag tcaaagccta acgcaagact caagcgagta
     8041 tctgatatca aggataaggc tcgtgagatt accactatgg gtgagaagta ttggcttaag
     8101 ggcttcaaca tgattaccta tggtatccga ctgcactata tgtcagtgtg gggagcaggt
     8161 actggtgttg gtaagaccga tacaactatg gctcatgtat ctaacttaat gaagctaggt
     8221 catgacgttg ttgttatcta ccttgagaac caggttgatg aagtgaccaa gaccttcgca
     8281 ggtatgctag ttaacaagga cttcaactca cctccacagg aacagtggga gcttgacgaa
     8341 gggtatgagt acaaccctgc ccgtgactac actcaacagg acttagacgc tgcactagaa
     8401 ttactagagc agcaagaccg tctcatcatc gctgacttgg aaggctctaa ggatgtagat
     8461 gctgtgatgg aagttatgga agagtgtttc gcattaggat accagtactt tgttgtcgat
     8521 aaccttactg cattcgagca caaggatgag aaaggcaatg tcaacaaggg cgttcaagca
     8581 attgatgcta ctatgaaacg tcttggtact ttcaaggatg agaaccctgt caacatcatg
     8641 ctacttagtc accttgttaa agtggatgca agcaagcgta ttccacacac gatgggtggc
     8701 gaagtgtacg agtctgattt ccgtggtgct ggctctatta cattctgggc gaatgctgta
     8761 tggggtattg aacgtaacac agttgcttca acgttccgta ataagtgcat cacactatac
     8821 cgaaacctta agaaccgagg catcggtcac atggtaggta gtactgtagt cgctgagaag
     8881 gaaatacgaa ctggtgagta caaggagctt gaaggagttc atgagttgcc agaggtaggt
     8941 cgtaagcaat ccaatgactc aggacaaagg gagcgtgaca acttcgacat tggcgatgac
     9001 cgctctagac gtagcgaccc gataccagag tcagaaccta gtacactgcc agatgatgtt
     9061 ccgttcgacg tagacgacac tcaagagttt taagtagccc tatagataat tcattaggag
     9121 attaatatca tgttcaacaa agataagatg acacaagaag agctggcacg tttctacaag
     9181 ctatctagca tgagctacga tgacgtagta gacctagctt gtgaaggtga cgctatggct
     9241 caagtgctag tgtcatgtag ctctgctcac tttgcaactg ctcatgctaa ggcggtactg
     9301 ttcgaagaga ttatgactca gacattccga gtacgtatta agagcgtacc ttcttatatg
     9361 ctagatatca ttactgatag taagattcgt aaagacctag cacagatggg cggtaagtac
     9421 ttcgactgta agattgactg gcatcacagt cagttgatgg gagagctgca tgtacgtgtg
     9481 catggtggca agttacctga ctaccacttc tcttacaacg acctcactaa gttgacgaca
     9541 gttcgcaaga tgaaggcgat gttcgactac ttcaaaacta ctaacgagtg gtaataacaa
     9601 agggttgtct cacactgtga gacagctctt gattatttct actatcatat gaggataata
     9661 tcatgactac taaatttctc cctgttcatg caaagatgcg accagcaatt aagaacggga
     9721 tgcaggtaat ccataatggc ggaggctctc gtcagggttg gctaggtaag gtaatatcta
     9781 ctataggtgg agagattact atcagcttta attactctgg aaagaatcag aagtatacat
     9841 gggactggtt cttatcgaac ttctatatat cttgctacga tattggcaag atgtcaggtg
     9901 tctttaatgg gaaagggtat tatgataagt accgtctctt tgtgttgacc cacaatgcac
     9961 ttaaacagaa gcaacgtaac ctgcataaag acaacaaggc tcttgcagat gctaaggata
    10021 acaattacac atcaactgtg ggcgacaaga atctagaccc tcttgatgat attggcactt
    10081 acatggtact agataacgac ggtaagtggc atggtactta caagacccag cgactcgctg
    10141 aggcagctgc ttctagtctt gtcaagaaga acaataaact gttccgtatt gttaagcacg
    10201 tagcagatat caagcctcgt gttatcgtag aggcagacgt agaacgtaag taaggaggcg
    10261 gtatgtccct tgaacattac ccttcgatgt acccgaaggg cgaccctgat aaaccgagcg
    10321 gcaaaggtcg cttcttagtg gccgatgcgg aaggtgttgg cttgcttaaa gagctacgtt
    10381 ataatgaccc tagctctatg cactgtatct gtatccgtga tgcattcact gatgaagagt
    10441 ttgttttctt cgacccgtat gagaagcgtg acccaaacgc tcgtgagatg ctagacggtg
    10501 agggtactca agatggttac ttagttgacg ctcttgatat gctgatggag tgtgagtcct
    10561 tggtcatgca gaactgtgtt ggctatgacg gactggcatt cgagaaggtt tggcctaagt
    10621 actggaagtt caattaccta gagcgtcgtg gtaagaagcg agagcactct gactacttcc
    10681 ctcttaagct aatggataca atgctcatat ctcagttaac taatccagac cgtaaagctc
    10741 cacctcaagc attcgctatg ggcatgggta atgtaggtgc tcatagcatc gaggctcacg
    10801 gtattcgtat cggtagatac aagccatgta atgaggactg gtcaaagctt actgacttca
    10861 tggtgtttga ccgatgtgca gaggatactg ccattggtaa ggatatgttc ttctggctaa
    10921 tgaataacga ttgggctgac cacctgagac gaggacgcaa tccacgtaca ggactaggta
    10981 ttgattctgc tctacgtatg gagacacagg ttgctcttgg tattgctcgt caagctcagc
    11041 gtggctttcg tcttgatatg aaacaagctt gggatgattg ggttcagatt ggcaaagaga
    11101 tgagtgaagt gttcaagaag attgaacctt acatcccacc acgtgtcaag acagagccta
    11161 tgaagaacag tcacattctt aacaggtgta catcgttcgc taaagcgtac cctgacgctg
    11221 atgtaggttg gttacgaagt catctacaga actacttcat ctctaagcca gagccgcgta
    11281 taggtaagcg aacaactatc tggaagttga ctacagctaa gggtgattac actgctgctg
    11341 ttaagaaaga tttcccagag atggttggca atgctcatga taccaaagac ccattggtag
    11401 caggtgccta cactcctatt gtgttcgaag acattggact aggaaacctt gagtacgtta
    11461 aagagaacgt gctgtaccct cgtggttggc ttggtgttaa cttctcagag actgatgaga
    11521 agtggatgaa cgatgacaag aacgagacag gtgaaccacc taagccttgg tctggtaaga
    11581 ttgatgagga ttctcttaaa gcttggaagg ctcgtgatgg agagatacct cagtggctag
    11641 agcatatcgt tgactggtat gtgctacgtt ctcgtcgctc tcagattctt aacgttaagg
    11701 acatggagta cttcgaagct aacggtgagt ggaagaagca gaaggacgga cgtagatact
    11761 gtaaaggttt gctagctaag gcttacaatg aagagcatgg atgtgaagcg tggcagtact
    11821 atcagagcat gggagagttc ccttctgact atgatgagga atggcgtgta cctgctgaag
    11881 ctttcagtat tggtactaac actttccgta tgcgtcataa gtatgtggtt aacatccctt
    11941 ctcgtggctt gcatccgttg agacacctgt tcattgctgg aaaaggcaag atgattctag
    12001 gttgtgacgg tgcaggtcta gagctacgta tgcttgcgca cttcatgaac gaccctgagt
    12061 atacagagat tgttctgaac ggtgatatac atacacacaa ccaacaccta gctggcttgc
    12121 ctatccgtga tatggctaag acatttatct atgcattctt gtacggctct ggtattaaga
    12181 acttagctaa ggtttgtggt cttgatgagc gtgagatgga gaaacgagtc gctcgattca
    12241 agaaagagct accttcactt gctaacttaa tcaaagcttg tgagaaggca ggtgagcgtt
    12301 acggatacct tcatgcgatt gatggtcgtt ggggtcgcat ccgtaagcag agcggtaaga
    12361 ttcttattca cactgtcctt aacgtactac ttcagatgac aggttcccta tcaatgaagt
    12421 acagtaaatg tatggcagag aaccaactca ttgaagaagg tattggacta gacgagaacg
    12481 gatacccttg ttggctagcc gatgtccacg acgaatggca gatggagata aattcaaatg
    12541 aagttaaaga gaaactttac gagattaaag aagaagactg gaaggcagaa gagaaggctc
    12601 agttcgtgga tgatgacgga caaatctggt cagcaccaag gattgtcagt ggaaaaggaa
    12661 ctggagtcct tactgtacga agacgttatc atcgtgcagg acatatctta gctgacaaca
    12721 tgcgtaaagc aggtgagttc cttaagttcc gagtaccact agcaggtgaa tacatgatag
    12781 gagatagctg gcatgacacc cactaaccta ttactattag cttctttcct cttaattatc
    12841 tattctctat tagatgattg gaacaagcct aagtattaac ttgtctcaca gcctgtgtgc
    12901 aatttgtctc acaggctacc tataattaag ttgccctata gatagagcgt atagtataaa
    12961 taggagtata agatgtataa agtagttaag gtattactag cagctaaaga gtgtatcagc
    13021 aatctagcag agcgtgtacg tacctatgca atcaacaagc aagtgacacg tatggagcta
    13081 gcagcagagc gtatcgacgt agaagatgag ctatatctta agcgtctaga aacggcagaa
    13141 gttcttaaaa agatgctaga agaccgagct gctgataaac tagacgaagg tcatgaacgt
    13201 gctaacgctg ctaaagaagc ggctggcaag gcaattgaag agcttaataa gctttaatta
    13261 agttgcccta tagataatat aaattaggag aatgattatg atattatttc ttttcattct
    13321 cttatcatcc tgcgaggttt ctatcaatga tgagtggtta ctcccactag tcatcggaga
    13381 gacaggctat caccctaacc actggttaca tgatatctga atgcagtttt gatgagagga
    13441 tagataatag aggatgtagg tgctgccttg taaagaggca gtatctcaaa gatgttgaca
    13501 ggcagcgtca agaccgaaga ggcaattagc tgtgagcgtg tggtctggca caacatcttt
    13561 gagatacttt aattcatcca acagaaggag tagaaaatgt ctgcaactga ttttgactat
    13621 ggtggcgagg tagccgaggt agttagtaaa tacaagaacc ctgaagaggg tgagcgtgaa
    13681 gcccgtctat tcggtctatt gcgtcttggt acattccaag agactttcaa aggtcagaag
    13741 aaatcagcag ctccacaagc tgtggcaatc ttccacctac taggtgagaa cgataagctt
    13801 gatgatggtg agcctatgtt cttcactaag actttccctc ttaagaaagg tgacaaatca
    13861 ttcttgcacg ccaagttcat ccctgcaatg ggtggtatga ctcgtcataa aggcttcggc
    13921 actatgatta atgagctgac cactgtgaac ttagtgggtg gtaaagacaa gaacgaagat
    13981 ggtactccta agtacgtcaa cttcaagtca atggctgcaa tcacagaccg tatgcgtaag
    14041 atgctagatg cagacccaga gctagcgcct cttgataatg ccattggctt cctacgtgaa
    14101 gaccaattga ccaaagaagc acttgactac ttgcatccta ctcgtgagtt tgcaggtatc
    14161 cttatgcaaa cagaagagtt cctagcaggt actcaccctt gccaagaatt gattcagtca
    14221 atctatgacg agaacccaga gcgttacact gctaagtcta aggacaaagc agaagatgaa
    14281 gaagaagaat ctggcaatca acagcaaggc aatggcgcag gtcagcttcc acaagagcct
    14341 gctgagcaac tagacgaaga gcaggagttt taagatgcca tccaagaaag caggagcagc
    14401 acttcttgtg ctgcttgtta tcgccgtagt tattgcggca ggtgtaggtt atggcatgaa
    14461 cgtctatgac ctagtagcag agatggatac caactcaact agtgagactg tagttcgtgc
    14521 agtaggtgta ttcattccat tcatcggcgc agtagcgggg tacttctaaa tgaaacgtag
    14581 cgaagtagaa atcattctga atccagaaga cgcagcacga gctggtgctg cgcgtcttgc
    14641 taaggaagat gacaatgatg taacaaccga agagcaagct aagcaatacc gtggtgctca
    14701 cttcatcgaa ggtgaaggct gcggtgagtt acacctactg taccgtgatg gtatggcttg
    14761 tgttaacttc atcaatgaag aaggtaagcg tgtaaactac gactatccta tccacactct
    14821 taagcgtgtt aagcacatcg cttagtctca cggcgtgaga caaatcaggg cggcttaatt
    14881 aagttgccct atagataaat aactgaatct cttttaataa ctgccgtaag gctaaggaat
    14941 attaacatgt ctaaactagt aatcaaatca cttcaaactg tagtagctgg taagttcgtt
    15001 gaccaattcg ttgttgtaga cgaatcaggt aatcttgtag gctcgaaagc tcacaagaca
    15061 gaggcagaag ctcaggcaga gctaggcggt cttaagtatt acgcagaagg tctagagttc
    15121 gctcgtgcaa cagcgcctga tacagctact gagaaatcaa tggtagctaa agcgaacgtt
    15181 gtggctgcgt acctaatgta caaagagcaa gctgaagctg ctgaagaagc gcctgttgca
    15241 gaagaagcag cagtagaagc tgaagcacca gtagaagaag tagctgaaga cgaagagttc
    15301 taataactct ctgtcacttg ccctgccgca ctagatgcgg tggggcttat ttttgttaat
    15361 cctgagtagg aggttataat gacgataggg tactatgaag ggtttgacta tggaggtggt
    15421 atagcagaga aggaggagca cttcatcctt tggcctgaga cgggcactcg taccgcgcta
    15481 gtagatgcag acctacttcc ttaccggata gcttttgtta ttgaccctgc gcaagagctt
    15541 gctgctaagg gacttgtcaa aggtggacat tacaaatgca ttgaagatac tccacagttt
    15601 gagtctgcat ttgaaagcct ttgtcaaacc ttgaataagt ggattagaga tgcaggttgc
    15661 gactctgcta agctgtacgc cactgactct gctaagaatt tccgactaga cttagcgtac
    15721 actactgact ataaaggtca gcgtccagaa gataaaccac ctttctttag tgagcttaag
    15781 acacagatga ttttcttact taaggcaatg ctgtctgacg gtaacgaagc agatgatgag
    15841 ctaagcattg aagcttggag acgataccga ttactagaag agcaaggagt tgagttaggc
    15901 tctgagatgc ataaggaact ttgtgactct gttactatct ctattgataa agatagtaca
    15961 atcacaccta cttggcacta caatcctgat actcagaagc taatctttgt tgacccgtta
    16021 ggtgaattga atcctaagtt ctctaataaa gaagtgaatc actatgagta cgtaggtact
    16081 ggtgagttct ggaagcgcgg ggctaaggca ggtcaggaga aggtcaaacg tgttcttgtt
    16141 ggtaagcgac ctagcacatc cattaccgat ttaaaaggta ctggactaaa gttcttctat
    16201 gcccagatta ttatgggtga cgtagcagac aactacaaag gcttgaaagg taagggcatg
    16261 acctttgctt ataacctcct tgataactgt aagacagaga aggagatgta ctacgctgta
    16321 ctaggtgcgt ataaggaagt gtatggaact ggcaagcact ggtgtcctaa cttccgtggt
    16381 acgcaagagt actatgataa ctacgtgttg catcatagtg caccaccacc tgattgggat
    16441 ttctggaaag gtaaaggagc gtaccttaca gcgtatgacc gtatgctaga gcaaggccgt
    16501 ctcgcttgga tgcagacata ccctaacgaa atctggcgta gtaaatctcc tatcatctac
    16561 ggaaatgata aggagttttg gcatgacaga actgcgtaaa gcaattagtt ctcgtgcagt
    16621 aaagcacaag gataacccag ataatctccc taatatcaag aaggagctta tccgacgaca
    16681 gaacggcaag tgccctatca ctggtcgtga cctacgttca atgacaacta ctaatgtagt
    16741 agttgaccac gaccacaaga gcggcgttat acgcgctgcc ctgcctcgtg caatcaatgg
    16801 tcttgagggt aagctaacca atctatgtat tcgatgggga ggttgcacaa gcaagcgtga
    16861 cattattaac atgctacgcg gtatggctga ctacttagaa ctgcatcaag ttccgcagac
    16921 tgagtggatt cacccagagc atttaacacc agcagaggct cgtgctaagc gaaatgctaa
    16981 agcacgtaag cgttatgcac taaagaagaa ggataaataa tggcaagcaa tgctaagatt
    17041 tggaaccgct ttacagacga agagcgtatc aatgctattc gagaatctgc taaaagcgat
    17101 ggtactattg acttcaagaa gatgtcagct atcttaagtg ataacagtca cggtactgag
    17161 gtatcgcctg agctggctcg ttattggtca atgcagtacg aagagaagaa gaagaacggt
    17221 gagttctaca ttacactaac acgagcgaat cgtcagctac gactaagccg taagctgcgt
    17281 aagcctacac cattagatga caaacctctt aagcctgtgt cggaaactaa gcacgaaagc
    17341 atcttagtta tccctgactt acatgcacct taccatcacc ccgatactct tgacttcttg
    17401 attgaagttg cagctaagta caagccagat actgtggtga acttaggtga tgagacagac
    17461 caccatgcgt tgagctatca cgactctgac cctaacttag acagtgcagg gatggagctt
    17521 gttaaggctc gtgagttctt gcaccaatta gagcgtgtat tcccagatat gaaaatctgt
    17581 cactctaacc acggctctat gctgcatcgt aaagctaaga ctcatggtat acctgctgat
    17641 atgattaagt cataccgaga agtcttgttc cctaacggtg gtggtgaagg ttgggagtgg
    17701 gcgtactcac atcgactacc actaccgaac ggtgaagagg ttcagttcca gcatcaagct
    17761 agcggcaact tgctagacgc agcagctcat gagcgttgca acctagttgt tggtcacttc
    17821 catgctaagt actctattga ctactcagca tctcgtgccg ctctttattg ggcaatgtac
    17881 ggtggctgct tgattgatgg tggctcacta gcgtttgctt acggtgagaa cttcaagcac
    17941 aagcctatta tcggctgctc tgtaatcgtt gactcattgc ctatcttggt tccaatgcgt
    18001 ctcggtaaag atggtcgttg gttaggtaag ctgtaataaa ctatgggttg tctcacactg
    18061 tgagacagcc tatccttatt acaactaaat gagtatatat aatgaaacct gttattattg
    18121 aatcaccttt taaagcctct tctaagtact cagaagaggc tcatgttgag tacgctcaac
    18181 gttgtatgca tgatgcattg cttcgaggtg aggcacctta tgcatctcac ttgctgtaca
    18241 ctcagccaaa tgtacttgat gactcagtac cagaagagcg taagttaggg attgaagctg
    18301 gctttgcttg gaaacatcaa gctggtgtac ttactgtttt ctacacagat tgtggatggt
    18361 cacaaggtat gcgcatggca catacttatt gtatcgcaaa caatctacca tatgagattc
    18421 ggagtttaca tgcgtaaagt agttatctta aatgcgccac cattctgtgg caaggatact
    18481 atcgcaaatc ttctaaaaga gaagggattt gctgttacag agttcaagtt cacgatgttc
    18541 aatattgcta ttgccatgtc tggtatgagc aaagagtcgt tcatgcgtga gtacaacgac
    18601 cgagagcaga aggagaaacc acaagagcat cttggtggcc tgtcatatcg tgagttcatg
    18661 attcacattt ctgaagatat catgaagcct ttatttggtg aagacgtgtt tggtaaacga
    18721 gctgctgaag cttgcacgtt agcgcacgat agcggatttg atgttgtatt cagtgatggt
    18781 gggttcattg atgaagtaaa ggcacttaat gatgcaggtc ttaatgttac ggttatccga
    18841 ttacaccgtg acggttacac atatggcaat gacagtcgtc gttacttata cccagacttc
    18901 tgccgaagtt ttgatattac actgcaagag ggtttacctt cgttagcggt atctgaaatc
    18961 ttggagaggc tacaatgaag tgtggagtta tctgccgact aggtagcttc tggataggag
    19021 cacactggtc atcttataat aaacgtattt gtattaactt aatcccttgc gtaactctct
    19081 gggttacgct agaaggaggt aacacaccat gagcaaacag aatgtatttg aattcctagg
    19141 caagccttct gactaccgac ctaagaacaa agtagtacag cttgttaagc atttcgcaga
    19201 ggtgaaccct aagcatgaag gagatatctt acacaagaaa gtctcgtttc caatgtatgc
    19261 tcaatgcaag cgtgacggtg tgttcagtat gctggttgtt cgtgctgatg gtaagtgcgg
    19321 catctttggt cgtactggtg aacaacttgc aaacacagag aatctggtat cttactatga
    19381 aggtcttgtt ataataggac aattaagctg tggtgtgtat ttcggagaga tggtaactga
    19441 ctgtgagtac acgctcgaac aattatccgg tgtattaaat cctaaccgaa ccaaagagct
    19501 tgagacacgc gaacagcagt acatcaagca caacttgtac atcgctttct ttgactgtgt
    19561 ttcgatttgt gaattcatct cagggcatag ccatcgtaag ttcaagcaac gatatgatgc
    19621 actatttcag cagatgactg caacagaatg cgtactctct attgatgttg taaataacat
    19681 tgaagagttg atgcagtatg ctgaccgact aatcaagtta ggtcatgaag gctctgtgtt
    19741 caaacaagat gttgagtgga aagctggcgc taaggattgg caccaaatga aggttgtgcg
    19801 taagtacgaa gtagacctag agtgcattgg ttgggaagaa ggaactggta aatacaaagg
    19861 acttgttgct aacctattat tccgctacaa gggaggcaag atagtcaaag ctatgctagg
    19921 caaaggctgg acgcaccatg atgctgagtg tatgttccat gagattcatg gagtaccgtg
    19981 tggttttgtg caccctatag gtaaaatctt ccgagtatac ggattgcagc cttccagcaa
    20041 gaacggtgtt atccgtctgc ctaaagtcgg tgatttgcga tttgacaaat ctgagccaga
    20101 tttttaatta agttgcccta tagataacat aggataataa tcatgcctag agataaacag
    20161 gaagtcttca atgaattgta tgagcgcatt gaaggtggat tgcctgtgag tgttagcttg
    20221 caggaagaag ctcataatca tggaatacga atcggagctg ttgagaaatg tgtagcagct
    20281 tccttagatg aagaggacga tttcgatgac gaatagattc tcgcacatta cgtccaagag
    20341 caggtatgac cctactagcg atattaaata tgctatgaat cgtagcttgg aagtagcgga
    20401 agacctcgca agagatagta actctgtgcg accacagaag aagcgtatcg ggcgtgaagc
    20461 tttcgatact ttgatgggat tactggcaga agattcagaa tcccctacca caccttatgg
    20521 agtgctggtt gccaatagca cgaagcgcaa tctgaagaaa cagatagagg gtatattcga
    20581 accatgatta aagtacgtca ggctactctg cttgacttac tagcctttgc cccactagct
    20641 catcaatacg cagaagaggc agctaaacac aacaacttcc ctgtcgatat cgagcacact
    20701 atgcagaatg cagcgataac cgtacagcga gaagatgggt gtttactgct tgcttatgat
    20761 gacaatgagc cagtggggtt actttggggc tggtgtcatg ctctaccttg gagcaaagcc
    20821 cgtcttgctt ttgacacgat actatatgta gtacctgaga agcgtaagac aagtattgga
    20881 tacaagctaa tgaaagcttg ggaagcttgg gctgatgaac aaggtgcagt agaagtgcag
    20941 attagtattg caagtggtat ccacgaggaa gagactgaag gattctttaa gaagctaggt
    21001 tactcctacg tgggttgtca atttcgtaaa caagtaagga gtaagtaatg gcgagttcac
    21061 cggacatccc agaagccaag actccggcta agaagccaga gcgtcaggta gatgtagagc
    21121 cagaagatat tcagctcggt acacctgata cgggtgatgt atctcaaggt cgtaaacgat
    21181 tacgccgtcc acgtacagct acaggtactg gactaaacgt ataggaggtt ctatggcaag
    21241 gaacatcgaa ctcctaccag aagatgatac agttgaccta acaaagaacc gtatacgtca
    21301 taaacagaat agcaagggta agcaagagaa gacgattcag aaacgatatg agaagctcaa
    21361 ggtgaaacgt gagccgttct tatctcgtgc tcgtgagttc agtacttata ccttgcctaa
    21421 cctttaccct gaagtagcca gcgagaatca gggttctggg gctaacacaa caggctggca
    21481 atcgttcggg gcacaatgtg taaacaacct cgaaaacaaa ctcatcatga cactgttccc
    21541 tccacatagt acatttgcta gattggagct gacacaagaa gccaagaagc acttacgaga
    21601 aggtgacgaa gaccttatcg aagcgcaagg tggcttagtc caagcggagc aagctgctct
    21661 tatggagcac gagcacatag ctggacgtgt tggattgggt gaggcaatgg agcacctgtt
    21721 gataggtggt actacttgct tgtacatgcc agaagaaggg aatctcgtta actacccatt
    21781 ggataggttt gttaatagac gagataaatc tggtactcta ttggaactaa tcatcgaaga
    21841 aagcaagggc attgatacat ttgagccagc attgcaagct atcattaagg ctaagatgcg
    21901 aacctcaaac aagtacaagg aaaaggatga tgaagaagtt aagctgtaca ctcgtgcagt
    21961 tcttaagcaa ggcttctatc acatcgagca agaagttgta ggtgagaaag taggtaagtc
    22021 ctatcgtgta aaacctgaga actttccgtt tattgtacta cgttggaaga caaactatgg
    22081 agaagactac ggtcgctctc tggtagagca atatgctaat gacttccaca tggtacagtt
    22141 cctatcagaa gctcttggta agggtatgat tctcatggca gatatcaaat accttatcaa
    22201 accggggtct gtgacggatg ttgaccacct cattgagtcg ccaactggtg agtttatctt
    22261 tggtaacata gatgacattg gagtacttca gttagagaag tatgcagact tcacccctat
    22321 tgcaaacgta ctagataagt atgagcgaag actaggcaca gcattcatgc taggtgcagc
    22381 agtacagcgt aacgcagagc gtgttaccgc ttacgagatt cgccgtgatg ctatcgagat
    22441 ggagcagaac ttaggcggtg cgtactcttt actggctaat acactacaac gtccttactt
    22501 caacttgctt cttcgacgta ttggtttcga cctacctaaa gaacttgtta acactgttct
    22561 tatcacaggc atctctgcat taagtaagat gacagatgct gacaagctga tgcaatttac
    22621 tgagatgttg aacttacctg cctcttggcc tatgccagca caggagcgta tgctctgggc
    22681 tgactacatg cgctctgccg ctagccagtt gtctcttgag actccttgga ttatgacaga
    22741 agagcaatac cagaagcaac aagaacaacg tatgcaagca cagcaacaag aaatgatgat
    22801 gcaaggcgct gctaatgcaa tgcctcaagt agctaacaac ctgacacaaa gaggtaaata
    22861 atggatgtag aaattattga ttacaactct acggatgttg tcgatttaac tggcggtaag
    22921 acagagccag aagacccaaa gcaagaacag caagaacagg agccagagaa gagcactgca
    22981 acggaatctg taaaacctgc cgaggagtca cctgcctcta cacctgcgga ggatgcggat
    23041 gcagagtctg ctgccacgga gcctgagaag actgagaagg aagagccaga agactctggt
    23101 gaagaacctg agtacttctt taacggtgaa gctgtttcgg tggaagttcc agaagaggta
    23161 agcaatgctt tgaaagaagc agagattgac gagaaagctc ttctgtctca actattcaag
    23221 aaggacggtg acttttcttt agacgaagag acacgtacta agcttgagtc taagttcggc
    23281 aagacgctgg ttgatggcta cttgaacatg tacaaaggta tgaacgagca agctattaaa
    23341 gctgctgctg ctgacaaaga gcagcaggaa gtaactagta agcaacaggc tgaagagttc
    23401 atgactactg taggtggcga agaaggtctg gttgctatgg aagacttcat cttgaagaac
    23461 ttcgatgaca agcagattgc tgcgtacaat gcagtgatgg agtcagagag ccatgagcag
    23521 cagcttctta tcattcagac agtgaaagca caaatggagc tttccgataa gcttcagaac
    23581 ggtgataaga atatcaagct acttggtgat gatacttcca gtacacctac tggtactccg
    23641 ctagacaagg gatatctaac atctgatgag ttccaaacca tcatggatag tgataaatac
    23701 tggacagatt ttgagtacca atcaaaagta gacgcagctc gtagtgctgg tcttaaacgc
    23761 aatctttaat taagttgccc tatagataac gtaataatta gaaggagatt cactacatga
    23821 gtgatgtaaa caatttagta gaccctaaag tatcagcctc tggtgaagcg aagtcactgg
    23881 cttttgagaa attcacaggc cagattaagc gcgcttacca tgagcagttg ggtcttatgt
    23941 cgtacttcga cttacaagaa gtgacaggca ctcacatcgt gtctaacaaa taccttggtg
    24001 taacccaagt acaggcactg gcacctggta aagatgtccg tggtggtgag atggagttcg
    24061 ataaaaactc actattgatt gacacaactg ttattgctcg taacgttgtt ggtcttcttg
    24121 acgatgtcca agatgacatc atggttaaag gtaaacttgc tgaagagcaa atatctgctc
    24181 ttaagaacct tgaagaccgc atgttgcttc aacagctaat cttcggtgca atcaacaaca
    24241 caaaagctaa acgtaccaaa cctcgcgtta aaggtcacgg cttctctatt gttaagaaaa
    24301 tcaaagaggc tgatgcattg ttcagcccta acaagctaat cgcaggtatc gagtgggtaa
    24361 ttgaagacct agtactacag aacgttgacg ttcgtaagct aacaatcttc atgccttggc
    24421 ctgagttcaa cgcaatgcgt gacgcagagc gtatctgcaa tgctcgttac aacacagctc
    24481 aaggtcagac agttactggc ttcgtgctta agtcttacaa cgtaccagtt gtaccaacca
    24541 accagttccc taacaagaac cgcgaccacg tagaccttga tggtcaagtg tcagagcacc
    24601 acatcctatc gaacgctaac aacagctacc gttatgatgt tctaacaggc actgacggtg
    24661 aagaccaaga gaaagctgct gctgttatct tcggtagcga agcactgctt gtcggtcgct
    24721 ctattgctct tactggtgaa atctggtgga acgaaggtaa caagacttgg tacattgaca
    24781 gctacatgtc agaaggtgca atcccagacc gttgggagca tctaggtctt cttatcaaag
    24841 ctaacgcaga tgagacaggt cttgacaaac gtgctgcccg taaagcacaa gtaacacagt
    24901 cagcagacct aacaggtgat gcgtctgcat tcgttgctgc tgttaaagca gtaattgctg
    24961 ctggttaata attaacaccc tgcccctgcc tactttggta ggggcttatt tttgtctcac
    25021 agcgtgagac taaggagtta tatggacatc aatctagtat ttggtatcga cactaagata
    25081 gatgcaatca atgcagttct tgactctata ggttctgttg gtatcaactc agaagaagag
    25141 atagattgga acatagatgc ttccgatgcg gataagatgc ttgatagata ctctcaagtt
    25201 attcaacata accgaggtaa agggtggtgg ttcaataaag aagagttcca caagctagac
    25261 cctgaccctg ttaatgggta tgtggtagta cctcagaaca cattagtttg tttagttaag
    25321 gagcagagag gtcgtaagct tcctgttaac ttacgaggta ataagctttt tgatgctaag
    25381 tcgtatggct acgatatgcg taatctcaca gacaccgacg gtaagcttca ttgtgaatta
    25441 gttgttaact tgccattcga cacactacct actacagcaa agcaagctat aacagacaca
    25501 gcatcattct ggttccagaa caacaaagag ggcgacccta ataagatgcg caacttagag
    25561 caatctgcaa aggattctat gatttcatta caatctgagg atgctcgtca gcgccgatct
    25621 aatatgtttg acaacccatc cgctcgtaat actgtttaca gagctggtgg ctataataat
    25681 gtgaggtagt tatgggaaga atcactggta gttgggagcg acctatacag ggagttagcc
    25741 aacaggctga caaagaccgg attgatgggc aatgtactaa gcaagaaaac ttaacaccct
    25801 ctccattata cggattgatg aagagagtag gtactcgtta cgttaagaaa cttcttgata
    25861 atgtagaccc tcgttcactt tggtatcagt acgaccgagg tggctcagag cgttatttga
    25921 tactcgttga gcctaataag tatcctcgtg tatttgacct agacggtaat gagagaacag
    25981 taactgttaa aggagtttca ggtagttact tgaaggtgac agagcctaag aaactcctac
    26041 gactaaagac tattgctgac tatacattta tagctaatac ctctgtagtg acggagacat
    26101 taacagacaa gactgattca aacccatcaa tggctattgt gtattgccag tatgcgacat
    26161 acggtagaga ttatcaaatc ataattgatg gtgatgtaat atctagcgtc cacacgccag
    26221 atggtgcaac gtctagtatg attgagcagg tacgtactaa ctatattgca gagcagttac
    26281 acaacaagct tattggaaaa cagaaaacaa cagagagtgt tcgtgtgaaa acacagactc
    26341 aaactggagg ctctggaagc agctcatcaa caacatatta cattgatgta tctaaaagtg
    26401 tatcaaaggt tgttagctta tacaacaaat ctacaggtgg atatgtctcc tataacaata
    26461 taagtggtaa taggattacg ctaggtactg gctcaaacag agacaacctt atcgaagttg
    26521 tgtatgaagc agttggcgca ccagatagtc catattcgtc tgagttgcat ggtaacacac
    26581 tcttcgtaaa gaggcttgat ggtaagccat ttagtatctc tactgtagat agtgctaacg
    26641 gtgatgactt ggtagctata caggacaagg ttagacagtt atctaaccta cctccatatg
    26701 cgcctgataa ctacatcgtt aaggtacaga acaaagaagg gttcgaagca aactcttatt
    26761 ggctgaaagc tgtacccgat aacgggacag accaatcagg ttctaaggtt cgttgggttg
    26821 agtctacagc acaagatact ttgtacaagt tcaatcataa cacaatgcca caccaattgg
    26881 ttagcctagc tgatggtact ttcgaactga gctatggtga gtgggaagag cgtaaagtag
    26941 gtgatgaaaa gactaatcca tttccatcct tcttgggtaa cacgatacaa agtattggta
    27001 cgttccagaa ccggatgatg ttcacttctg gtgaatctgc ggtgttcggc aagacaaacg
    27061 agtacttcaa cttcttcagg gagactactc aagaagagtc accagatgac cctattgacg
    27121 ttttcgctga cgcagaccaa gttaataact tattgcatca cgcgatacta gagggtgaca
    27181 tagtgttctt tgctgagaat ggtcaattcc ttattgatgg ttcaaagcct ataacaaaag
    27241 atggccttgt atttaagaaa gttacttcat acccaatgaa tatagatgca cagccagcag
    27301 ttactggtga gtcagttatg ttctcttttc tagcaggtaa gtatgcaggt attcgtgaga
    27361 tgttcacaga ctctcttaca gatactaaga gagccagacc aatcacagag catgtggctg
    27421 agtacattga gggtatacct gttgacctga tagctagtcc taatattaac ttacttcttg
    27481 ttaggactaa cataaacaac cacatagtgt atgcatacaa ttggttatgg tcaggggaac
    27541 agagagtaca ggctgctttc cacaattggg tatttgaagg agatgtacta tttgccaagt
    27601 ttgtaagtga caaggtatac ttcgtaatag acagaggaaa cggtatatac ctagagcaaa
    27661 tgcctattag taatgacgca gatgatgacg gtattacttt ccctgtaagt cttgaccaac
    27721 gagcagttgt cactgctaac tggacaggta ctaggtggga gtggactact ccataccaag
    27781 ttacagattt gaagaagatg gagtatgtca gaggtacagg atgttgggat gctgataaag
    27841 gtacttcagt tatctttgag acggacggca acaagttctg gtcatatgat gacttagcgg
    27901 atgtactagg aggtgtaaca tcgtgtaacc ttaccgtagg cactaaatac acttccaagt
    27961 ttataccgac tcagcctagt atcaaagacc aatctggtcg tgtgatgggg cttgataggt
    28021 ttacacttgg taaagtaaca ctcaactatg aaagtatcgg taatattact gtacatgtat
    28081 atgaccttta ctcggagaac agaaagtgga ggtatgagta caatggtcgc cgtatgggta
    28141 gctggaataa ccgaatcggt ttcgccccac tagcggcagg tcagttctca tttcctgtac
    28201 gtttacaatc ccaacaagct cagttcgaga ttgtaacaga tgattaccga ccattcatct
    28261 taagagatat ggagtgggaa ggtatgttca aacaaagagg cagacgtatc taaggaggta
    28321 ctatggcagt agcagcagca ggtggtgcgg ctgctgcttc ttctacagca gctactacgg
    28381 cggcggcagt tactgctgcc gttagtattg catctgctgc ttactctatg tatgcagcta
    28441 atcaaaatgc gaaggctcaa gaagaagcgg cagagcgccg taataagcaa ttagttgaga
    28501 caactattgc taactatgat gagttatctg agcaagagct agaagcacaa caagcttcat
    28561 tagaggactc actatcaatg cagaaagact acctaaaaga gaagggtagg attaatgtaa
    28621 tggcagctta ttccggtgtt ggtgggatgt cagttgccag tcaattacag gatttggaaa
    28681 gaactaagtt tagtaatttc aatattatcc aacagaatca acaagcagag tatgacaata
    28741 tagcagacca agctgagtct atgcgatatg gagctatggg tagtatggat gtaagaccta
    28801 taagcagacc atctgctgtg gctggattat taaatattgg ctctgctgca ttacaaggct
    28861 attctgggta tcaacaggct aagtcagaag tagcgccagc agcaccagca cttaagtcag
    28921 gagtataaga tgccattgca agagatgaaa agaacgaccc gaagagggtt ccaacaacaa
    28981 accagagagg ttgcaacacc tactagaact gtagatactc gctcacagat tctaggtgct
    29041 cttggtaaat tcgcagaagc tggatatgga ctagcaagca ctgagcttca gaagaaagta
    29101 gaggaagata aggtaaggca agctaaccga gctgctgaag atttgatgcg ctcggctgaa
    29161 gagcgtcagg gtattactga ggatgcaaca aaagcaggtc agttagctta caatatgatt
    29221 gtaggtaagc acgatacgat ggaggctggc aaccagttca ttgattggta cagccagaat
    29281 ccagacgctg atgaagacac aattaatgac atgaagtcac aaatcttcca gcctatcttg
    29341 gacaagtatg gcaaagaccc gcagacattg aaggcggttt cattacaagt acaagatgct
    29401 cagttctcta tagtgcaagc tcaggaacgt attcgcaagg agcatcaaac taagaaagct
    29461 agtgaggcaa tgacaattag tatcaatgat ttactagctg accctaacgc agatgtaaca
    29521 cagctcgtag atgttgaact cccagctcgt gcaaaagcac taggtcaaac tgagtgggac
    29581 ttaaaagcct cacttgttaa ccaagcagtg gcaagagctg gtgatggtga caaccgtctg
    29641 ctaaaagagc ttcaaggtcg tgattggtct aaaaacatgc cagcactgga caaggcacag
    29701 agggattatg attcctttgt agctaagcaa aatgccatcg tcattggtga tagaatggca
    29761 gatatagaga ctcaagcact cagtggctct acttcttggg agactacgct acgtaagata
    29821 gaaggactta atgagcagta tcctaataca tactctaaag agcgtgttgc atctctcaag
    29881 aaacagagag ctgcttctat tcaaagacag aagactacca ctaatatatc tattgattca
    29941 tcaaaggcat tcacggatga taatgcaata cctctagggc ttctaactaa gtacactcca
    30001 aaggagaaga atgactacat caatcagcta gaaagtcagt gggcaaataa agctaatact
    30061 tatgtagaga agaaagggta tagtgagtca gatgctaata ctgcaatcat aaaggagaaa
    30121 cttgactggt ctagagttca gagaatggtt gttcctagtt tgaaggacaa cttagacgcg
    30181 ctcatcaatc ttaatccaga agagactact gaagaagagc ttccagctta tgctactaat
    30241 gccttgcagg ttatagaaat gatggacgac actacattag caatgtactt taaggacaaa
    30301 gatagattag ctatggctat gaatatcaaa tcaggcatga agaatcgctc agcttactca
    30361 gcttttagaa gagcttatga tattcgacgt aacccttaca atataaataa cgagcaaaga
    30421 acagagcagc gagatgcagc atatgaggct gtcgaagaaa aacttacttt caactggtat
    30481 gatttaggaa aaaaggatgt acctgagtgg caaagaaata agctagctat cagagtcggt
    30541 gaggaagctc agtcatacct gtacagaggg ggtctggata ctaagcagaa tgccagtaca
    30601 gcagcaagct ctttactggc tgggtattca caaacattca ataacacaat gattaacaaa
    30661 acaaaacctg aactagctca gtcgctaggt gtaaagtccg aacttgtcga tagatactta
    30721 aagcactttg caactactgt actttcctct gaggaaataa acccgcttgg aataagtgca
    30781 gaggatattg agttcgttgt taatgacaca ggaaccactt ttatcatggt agatagggat
    30841 ggtgagcaga taggtgatgc acgtttcttg atgcaagatg ttaaacgtta tggtaagaaa
    30901 ggtgaggaag gtcggataac ccagattgta gaagaatctg aattagaaag agcgagagag
    30961 gaagcattca aagagaacag tgaagaggca gcgcatatgg cgctatttta cttacaacag
    31021 agaggttata gataatggca gaacgtagag agtttttaga ttatagacct atgcacatac
    31081 ccctctctat acttagcgaa gactatcaac cacccgagcc agagggcgaa cagccctctc
    31141 tctctgagat gtggaaggcc gctaagtaca gaaactgggt tggcgaatct atggtcagag
    31201 ctgcgcaatc tgaatatgtt ggcggtgttg atgtagatta taaagtggac aaggctgagt
    31261 taatcaagta caacaacgaa ggttatacgg aacaggagat tgagttccta gctggtgcag
    31321 tctctcctga gaacttcgca tacagacaat cacgcataaa agcagacaga gacgttaaga
    31381 gcacacttga ggcaggtggt gtgactggtt atgcagtaga gacagcagca gctatctttg
    31441 accctgcaat gcttcctttg atgcttgttg atgcacctgc cgctcttaca ggtaaggcag
    31501 gacgagtagg cgctattgga tggtcaatgc taagaggtgg ctctgagggt gtgctatctg
    31561 agtacctact gaagatgggt gatactcaac gtacagaaga ggatttgtac atgtcagcta
    31621 ttggtggtgt ggctttctct ggagctattg atgcagctaa gctaggatat cgtgcagcac
    31681 gtaacgcact agaccgaact gatattgttg agggtgttaa gaatgctgca ataaaagagc
    31741 aagaaaatct taagggttac aagctagcag atgaagctct ggcaactcag cagcccgacc
    31801 ctgttgctcg taagcgtact cttactgaga gggatattat agagtcttta cgtaaggagg
    31861 caggggagcg tgtagatgtc ctttctagca agaaggttaa gaagcttaag gatgaattca
    31921 gagcctatag gaagagtaag cttgatgtaa ttgagaagat taaagcaaga cctaatctac
    31981 gtccgtctgc tcgtaatgca gagattcgac aggtagaggg tgcaattgct cgtagagaag
    32041 cagagcttaa tagtgccata gagcttaacc gtcaagctgc aagtacaaac tctaagattg
    32101 atgcattaca gcagggcaag gttcctgagt ctatgatgca acgttacaaa gagcttaagg
    32161 cagagagggg tgagtttgac gcagagcctt caaaatcact tggtaaagat atcaaggctg
    32221 gtcgtaagcc agtaatagat gagatgggca aggaagagcc acctgctcaa agcgttggtg
    32281 caatgagagc aagacaagag tttgatgata tacagacata tgatgagctt ctcactccaa
    32341 cagatgttga agagattcag aacgcactta gtgatgcaga ggcatttgct gctaaagtac
    32401 ctcgtaatac acgtttcgag acttcagcta ttggtaagcc attacgctca ttgtcctctg
    32461 agattgacac agcaccagat gatgcaactc gtggtcttgg taaattctta gtaaaagacc
    32521 cacaacgtac catcgaaggt catcaatctg ctgaagagct tgcagagact ttgttcaata
    32581 gagcagtacc tgactatctt gattatcaga atgcatttga tgctttccgt aaagaacgtg
    32641 gtgttggtag gttcgacatc ggtaaactta atgagctaca aatggagttt gataggcaga
    32701 ctgttatgaa gcaatctact ggtacactgc taagtaataa gccagtagaa ggtgatgatg
    32761 ctatcatgct tggtgctaaa gctcgttctc gtttgtatga gcaggggctt aagaacaaca
    32821 aggattacaa cgtcgttggt tttgataaga ttaagcaccg acacgagtat cactcagttg
    32881 tgtttaatcc tactaatatc atagctaatg agaaccatgc agactttatc tatgactgta
    32941 ttgcatctgc ataccaaaca ggtggtatta agttgtctcg tgagaacgca cttagactag
    33001 ctaagaacca agtagctcgt gctatgtcat atgggggtaa atctcataag acatttgata
    33061 gctttatgtc tgatgctgag ttcagaaagc ttgaagaaga gctgttagct aacaatgttg
    33121 acaaagatgt tattgatgat atcaagcaag ctatgttcga caaagaagag atgggacaaa
    33181 tctcacctcg tgccatgttc tcattacgtc ctaacctaaa agctcgctct ggtgatgtct
    33241 ggatggttga cttgattgac acaagcattg acagaaacat gaagtacgta tctgactctg
    33301 ctgcaaacgc aggccttgct agtaaggggt tccactctcg tcatcagttc cagagagctg
    33361 ttgcagcagc gcgtgatgca gctataaacg acattcgtct tgatgtagct cgtctagatg
    33421 gtaaggctaa agctaaggct caagaagtgc tatctgattt agagaacggc agatggtctg
    33481 ataagctaga tgaggcgtta cgtcttttat acaaggagcc actggaagac catgatggaa
    33541 tgaaggacgt tactcgtatg gcacgtaagg ctacttctgt agtccgccta cgcagtacag
    33601 gtctaatgac gatacctgag tactcagttg caatgctaag gaacggcata gttaacacac
    33661 ttaagcagat accttcatca cgatggttcg attacagaac acgtagtgta acaaaggata
    33721 agttcatgat ggactttgcc cgtacattct ctgctacagg gcatcaggaa tacctgttcg
    33781 gacgtaagtt ctacaacggt gcagacttcg atgatatgac aaagaacaag ctaaagcgta
    33841 ttgacaacat gctaggtaac gctcttgata tcacgatgac agttaacgga ttcaagatgt
    33901 tccagcaagg tggtgaagag atgacagcta gggctatcgt caataacttg agagatatgg
    33961 caataaaagg ggaggttaca gacaacgttc gtaactcact tatccgtgtt ggcggtatgt
    34021 ccagtgaaca ggttgatgct gtgatgaagc acctaagaga taacaaagat atggatatct
    34081 ttaatgcagt tcgtcagcta gatgctgata catataactc attatctact gctgttcgca
    34141 atacgatagg tagctcgttc ctacgtctag gtatcggtga gcaacctgct tatatgaaca
    34201 aggaacttgg taaggtaatg actacgctac tgagcttcac tattggttca tatgagaaaa
    34261 tgcttcttcg tggtatcaag aatgaacgtg ctttgttgtt atctatggga gctggtcagg
    34321 ctatccttgg ctacttcgct cttgttgcga acacatatat ccaagcaaac caatattcag
    34381 gccgtgagcg tgatgaatac atccgcaagc acctagagga tgaaggactg ttctggggtg
    34441 ttatgaaccg tgttggtatt ctagctgcac ctatgcttcc attacagatg atgaactctc
    34501 taaacttctt accagaggag atgagaggtg ctggtaactt ctcaggtatc cagtcagtag
    34561 aaatggctaa ggatgtagct aaggcaacat cggctgctat gtcactcgca acagaggaca
    34621 agacaaatag ggaggaagaa aagtctatca agactattca gagagtgctt ccttggtata
    34681 attcaacctt atggaatctg acattcggtg ttgcaactga ataaggttgc cctataggta
    34741 aacaaatagg agaaaacaat ggcgtacagt aacctctcgt tcgttcgcca cgtaggggat
    34801 ggggttaaga ctctgttccc tttaacagtg gctggcgaga atatggggta ctttcgtgta
    34861 gaagatattc atacttatgt agatgataag gaagtaccca atgtaataca atcacaatca
    34921 cctcacatcg ttagcattac accagcacct cctgctggct ctgatgtgct aattcgtcgt
    34981 gagatgccta tagaaaagcc atatgcagat ttctctcgtg gtaacaactt tgggcacagg
    35041 caggttaaca attcattcct acagcagctc tatctgacac aagagcttat tgacgggttt
    35101 acacctaaag gattctacat gaaacagaat gtagattatg gtggtcatgt accaaaaaac
    35161 ttgggagatg cagttgaccc tgatgacgca gttaagaagt ctgttacaga ctcacttgat
    35221 aatcgtttat ctaatgtcga agcatcaact aatgtgtctt cagtaaattt cctagtgcca
    35281 ttcacgagaa cagcagcagg tggtgaggtt ttaatcaata ctggttatag cttcaactac
    35341 tgtgagcttt ctattaatgg cgttgagcag ataccttcaa agtctttcaa ttatatgaac
    35401 ggtattcttt actttgcaga gcctcttgaa gaaggtgatg aagtatttgc taaattaggc
    35461 tcacttgaga agtttgctat aggttcttct ttcagtgatt ataggcatac tgctgtaggg
    35521 ggggagtatt ctttccccgc accagaacac gactttacgg ctttattcat aaacggagta
    35581 tatcaagctc cttcatatag ctatgttatc gtaggtaata acgtgcatct agctgaatca
    35641 cttgaagagg gtgatgttgt agacctatgg tatgccgaga aacctaatac ctaggaggta
    35701 cagtgagtga taagattgta aaggcagcag aaattgtccg tgagactctg ccagcagcgc
    35761 cacctgctgc gtatgttggt atgaaattct acggcattac gctacctgat atagtttcaa
    35821 tagtaacttt ggcatatcta gttatacaga taggatatgt tctatggaaa tggaagaagg
    35881 ggatttaaat ggcagcagac cgcagaccaa ataagaatgc tgctacagag gacgaggtag
    35941 gtctagttca taagctagtc actaccttgc actcgaagcg gctagaagaa atgctcaaac
    36001 ttgttaatca aggtgctaac atcgaagatg taatcggtga tggtaaagca cttgcagcag
    36061 caggtaagtg ggcagcagac caaaacagca ttacttgtgc agctcctgag atgaacgaag
    36121 agacagagct atctaagcgt cttcgtcaaa tcaaggaagc gcaacaaagc aaaggtgctc
    36181 gtgctactgg tacagatgat aacattatcc cgttcgttga cggagaagaa taatggctag
    36241 aaatcttaca gcagagcaac aggtagaacg ctggaagatg ctgtatgagc ttcaagagat
    36301 gtttcctaac aatgttgaag gtttgtgttt ctttgcacaa gttgttatta atacgactat
    36361 tgtagggaac ccagacctaa acagggtgca agcagacatc ttgaagttcc tactagtagg
    36421 gcataagtat cgtatgatta tggcacagcg tggtcaggct aagaccacgc tcactgctat
    36481 ctatgcggtg ttcatgctca tacataatcc acactaccgt atcgtagttt tctcgcagaa
    36541 ctctaaacgt gcgaaagaaa tcgctggttg gattatcaaa atcttctcag cacttgactt
    36601 cctagatttc atgcgtccag ataagtacgc aggagataga ggctctattg aatcctttga
    36661 tattcactgg tgtttacgtg gttctgataa atcaccttca gtagcctgtt actctatcga
    36721 gtcaggtgct caaggtgctc gtgcagatat tatcattgca gacgatattg agtcgttgca
    36781 gaactcacgt acagttggtg gtcgtgaatg gctgatggag cagactcttg agtttgaatc
    36841 aatcaaccaa tttggtgaca tcatctatct tggtacaccg caatcagtag agtcaatcta
    36901 taactggcta ccaagtcgtg gctataaggt tcgtatatgg acagggcgtt accctaacca
    36961 gaaccagatg gaatactatg gagacaagct tgctcctatt attcttaagg acatcaaaga
    37021 agaccctacg ttgcagactg gcggtggtct tgatggtaca tggggacaac ctacttgccc
    37081 tgagatgtat gataatgacc ttcttaacga gaaggagctt gctcaaggta aggctaagtt
    37141 catgctacag ttcatgctta acactggctt gactgacgca gaccgttacc cattacgtct
    37201 tagtgacttg atagttgcac ctttcaatag agaacgtgct caggttatgc ctatctggtg
    37261 taactcacca cagtgcatct gggaaggagc gcctaagttt ggtactcgta agacagataa
    37321 cttctactac cctatgcagg ttgactacga gatgggcgac tttgagcgta ccatcatgta
    37381 cattgaccct gctggtggcg gtaagaacgg ggacgaaacg gcttacgcta tcatcaagct
    37441 catgggaacc actatctata tctatgatat tggtgcaact aatggtggct attcggaaga
    37501 aagcctcatg tatcttgtaa tggcagcgaa gaatgcagag tgcaagaccg tattcataga
    37561 gaataactat ggtaatggtg cgcacgttgc tgctatcaag ccttatttcg agaaacatta
    37621 ccctgtaacg cttgaggcag ttcaagagtc tgggcagaaa gagctgagaa ttatcgacgt
    37681 tcttgagcca gtgatgtcca cacaccgcct aatcgttcgc ccagaggtcg tacagaagga
    37741 tatggagcta atccaagcat atagtgcgga acagcgaatg aacttctctc tgttccacca
    37801 gatgtcaaat atcacgcgtg acaaagactg tctacgacat gatgaccgcc ttgacgctct
    37861 ggctggtgca gttcgtcaga ttgttgagaa tctggactat gaccaactga gagtcgtgat
    37921 gcagcgtcaa atcaagcagc agaaacgctg gtatgacgtt atgagcgacc cgacggcgat
    37981 gaagcaatac atgactaacc ttacactcgg aatgcgcgga gaggccgctc tggggacagc
    38041 tagggctgta caaagaatag gcaacagatt cggtaataaa cgccgaactg gacggagaaa
    38101 atggtaaatt agcaatagct aaatttcttt ataaatcagg cacttagaat taagttgccc
    38161 tataggagag cgtataagag agaaagagcg ttatagagcg tactagagca tctagagcac
    38221 tcagctagag ggactcctaa gagtccctcc tttcttcttc tattctctat actatatact
    38281 aatcaatagg agatatacaa atggcagtag taggttcaat tacaggtgac gcaaagaact
    38341 tcacagcagt agataaagaa ggtgtaacac ttcataacat gccagtggtg gcagaggctc
    38401 accttgcaga caaagaccat attgtgaatg atgcaactca gtcaggtaag cgagttggct
    38461 ccctaatcac aatcgttaaa aatggcgctc ctgtacttct acaggcagca ggttcagcac
    38521 caactgacaa atggattgca gtaacaaaag gagctactga tatcacacca gcataaggcg
    38581 gtttaaatac atagaagtga tacaggtggt ttctaaagga actaactctg tagattacag
    38641 tgggtatctt aaccgattac taacactaac gaatgtggcg tgtacctcta agccggaggc
    38701 tcgtaccagt tccatactca agctctttct tagagagggc tttatgaatg taactaatac
    38761 tattaataag gaggtgcaac ttgtcactaa ctaaattaac caagccacgt gctcggtggg
    38821 ctaccttcag gcttaatgtt gctgacgcag ttttgagaag tctgtatgaa aagattctag
    38881 ataatggtgt atctggtaaa gactttggtg cagttggtga tggtattgct gatgacacta
    38941 aagcactaga attgttgttc agctatggag gccatgtaag gcttcatcca ggtacttatc
    39001 gtgtatcaag aagggttaac ctctcaaacg gcactaaggt tataggaggt ggtcacaata
    39061 gtactttcat cttagcagca gacaaagtga gtggcgacct gacgaccatg ataggcacaa
    39121 gtggaacaag ctctaaccta gtaacagatg caggtattca tggggttaca cttgatgcca
    39181 actttaaatt ccaatcatgt gcatttatgg cgtggatgaa ctcgtgctct ttcgaagaca
    39241 taaaagtcag aaacccactg aagcagttgg aagaaaacta cagaggcgga tttattgtac
    39301 taaaaagttc ctttattcat ataaacaaat ttagggctta tggtatttat caacatgatg
    39361 atatatctag ttctgagtat cagtctctct cttttacaaa ctcacaccat tgttgggtta
    39421 aggatgcata cgtaacacaa agtgataagg catatcacgt aggtggtaaa tctagcttta
    39481 tacatttcag cgaagttgaa gccgtgaaca caagaaacaa cggactatac ctaatagaag
    39541 acgtaagcaa tattacattc aatggctttc tgttaaaagc tactcaggaa ggcattgtta
    39601 tgaatgcaga tggtaaggac agagggatag ttatcaacga cggtacaata tcagaatcta
    39661 cgtctagggc attggctctc cgctcaggtg agggttatca actcagtaat atttctgtct
    39721 acaactgcta ttctggtatg gcgcaatcaa ctaacactga gtattctggt gttaagaacc
    39781 tacaggcaac taacataacc ataaaaggtt gtaaaacaga gcgccctctt tacttggcta
    39841 ggaataagaa catttcaatc agcaatctta aaatactaga tgcacctacc tttactggta
    39901 acgatgtatg caggattgca gaagattgtg atgatattag cataactgac ctatacatag
    39961 acacaagaag taatccattg atgtatggta tctatatagc tccagagact ggaggctctc
    40021 ctaatatcac agtagatggt tatgagttca aaggtattac tcgtgatttt gtgacaaaag
    40081 agaactcggc agatactcta tttgctcgtg gtaagctagg tcaatacaat gggacagtta
    40141 aggttataaa gggtgaggga ggctcaatag gtattttgag tcaagatgca tctgtaggtg
    40201 caggtcagtc tgttggggag ttctatcatg aacagagtga tccatcgggt cttggcgctg
    40261 gtaaagtatt ctctgtgaag acctcctctt taacttctgt aggcagtact tatcagactg
    40321 aaatatacgg aagggacaca gaattggtat cagttattaa gggagggact atgacaatag
    40381 tgttaccaac atcccctact ggtttgccaa gtggtgctat ttggaacgac tcaggtacta
    40441 tccgagttgt gggttaatgt tgtatgaata agagtatcat agcagtcgct ctggctgctt
    40501 tctcgactgt tgcctgtagc tctctagttg caatgccaga agctacagga gaagtagctc
    40561 aagctgcaac tgacacagca caggctatcc agtcacagag cattggggaa gtcatcaaca
    40621 tggacgtaaa tattcctatc aagtacatcc tactatatgg acttgcttgg tggtgtgtcc
    40681 gtaccccttg gggtctagtt gctgacttca ttaaattacg aagaggctga gcaataggag
    40741 gtagccatgt tcgttgaagc aatattatgg ctatctctta atgtgcatca tgagtctcgt
    40801 ggtgaacctt tcgagtgcca agtagctgta gctgaagtaa ctatgcgaag ggtagattct
    40861 tcttactacc cttctactgt aaaagatgtt gtcttgcagc ctaagcagtt ctcttggaca
    40921 ataggtaaag agaatcctgc tgaccactca attatcacct tcactgacgc actagctgct
    40981 cttgaaggtt atagcaacta cttaagtggt aatacgataa ctagtactga actgcactat
    41041 gctcgtaagg aagtagacaa ctactggact cgcaagatgc ataagacata tgcttgtggt
    41101 aatcatcaat tctatgataa tggaggtaga ccttgagtat taagaagaag cgtattaaag
    41161 taaccttggt cttggatgta cctgacaagg atgcatctaa gttccatcta gacttaatca
    41221 agcgaatgca caagtaccta agtaagtggg cttgtactgt cttcgctgtt gacacggaga
    41281 tttctaataa atgagttgta ctaactggtg cttacagaaa gcactagagc gtaccttggc
    41341 tggtgacaaa gagagctcct tggagtactt ggagcttgct aagttgtggt acaagagaga
    41401 ggatgaagaa tgagtacact agaagaagtt gcttggatat tcgtaggtgg cttccttgga
    41461 gcccacctgc tgcacttggt aggaggctaa aatatttttg gctgtacatg tgagcggttt
    41521 cctcctgctc gcgcaatcga cagtccccca taggggctac caaagcgtct cagagcggac
    41581 ttggccttcg tccggtgcga ttacttggct atcggctagc gccgctctag tgcgctcttg
    41641 gtctgctctt ggtctgctct ttgaattgtt atgttataac actagatcgg cttaggcgta
    41701 atgttatgtt ataacactac acagcgcatc cgctctgtgt cagctcagga cgggcgagag
    41761 cggtcaggcg gtcaagtagt ctcacgctgt gagacagccg ctttatgagg ctgtgggaag
    41821 ggcaggcggc atatgtcttt gctattgcac ataacaacct acgccgctct tggtattact
    41881 tggctttcgt tctgtgttca ggctgtgccg ctcttgatgc tcttgatggc tcttgggctt
    41941 agctcttgga gcgtactagt atttgctagc ttgtgcttgg ttgtgctctt ggtctggtac
    42001 ttggagcgta ctagctattg ctagcactag ccttttgttt gtctttaaaa gaaagaacaa
    42061 acaataaaag gtaataatct attatcatta gaaggtttaa gaccacttag ctagcaacta
    42121 accaaacgct ctaaattgtg acttggttcg catcttggag cgtactagta aattctttta
    42181 aattggtagt tgacaacttg gtacgctctt ggtaaattac agtcatccaa tacggaaacg
    42241 ctctttaata acttgtatcc ttgctagcac taactagcat taacaagtca ctagctataa
    42301 agttgcctaa taggtagcat tgtaacttgg cagcccttca gcctttagct agatagcatt
    42361 taagacgaaa taagcgaaat taagtgttga caagcaagaa aggatacatt atattagaaa
    42421 gcatccaaac ggatacgctc tttaacaact tggtaagcgt cttacttgat aggctcgtta
    42481 tgtttaacaa ttatataggt actatcatga agcaagtaat tatttgtgac actctcgata
    42541 tgtt
//
