# Supplementary material for: Genome sequences characterizing five mutations in RNA polymerase and major capsid of phages ϕA318 and ϕAs51 of Vibrio alginolyticus with different burst efficiencies
Source: BMC Genomics. 2014 Jun 21;15(1):505. doi: 10.1186/1471-2164-15-505 (PMC4099482; doi:10.1186/1471-2164-15-505)
Supplement: Supplementary file 2 — Additional file 2: phiAs51.gbk. It is in GenBank format. Annotation for ϕAs51 genome. (ZIP 30 KB) [file 12864_2013_6240_MOESM2_ESM.zip]

Archive with 1 entries (1 files):
- 1787316070113610_add2.gbk
