# Supplementary material for: Genome sequences characterizing five mutations in RNA polymerase and major capsid of phages ϕA318 and ϕAs51 of Vibrio alginolyticus with different burst efficiencies
Source: BMC Genomics. 2014 Jun 21;15(1):505. doi: 10.1186/1471-2164-15-505 (PMC4099482; doi:10.1186/1471-2164-15-505)
Supplement: Supplementary file 2 — Additional file 2: phiAs51.gbk. It is in GenBank format. Annotation for ϕAs51 genome. (ZIP 30 KB) [file 12864_2013_6240_MOESM2_ESM.zip › 1787316070113610_add2.gbk]

LOCUS       AS51                   42542 bp    DNA     circular     02-NOV-2013
DEFINITION  Vibriophage AS51.
ACCESSION
VERSION
KEYWORDS    .
SOURCE      Vibriophage
  ORGANISM  Vibriophage
            Viruses; dsDNA viruses, no RNA stage; Caudovirales;Podoviridae;
            Autographivirinae; T7-like virus.
REFERENCE   1  (bases 1 to 42542)
  AUTHORS   Lin,C.-S. and Lin,Y.-R.
  TITLE     Genome Sequences and Characterization of Two Phages A318 and As51
            of Vibrio alginolyticus with Different Burst Sizes
  JOURNAL   Unpublished
REFERENCE   2  (bases 1 to 42542)
  AUTHORS   Lin,C.-S. and Lin,Y.-R.
  TITLE     Direct Submission
  JOURNAL   Submitted (02-NOV-2013) Marine Biotechnology & Resources, National
            Sun Yat-sen University, 70 Lienhai Road, Gushan Dist., Kaohsiung
            80424, Taiwan
COMMENT     ##Assembly-Data-START##
            Assembly Method       :: Roche454 v. Oct 2011
            Coverage              :: 50
            Sequencing Technology :: 454
            ##Assembly-Data-END##
FEATURES             Location/Qualifiers
     source          1..42542
                     /organism="Vibriophage"
                     /mol_type="genomic DNA"
                     /isolate="AS51"
                     /host="Vibrio alginolyticus"
                     /country="Taiwan"
                     /collection_date="15-Oct-2011"
                     /note="[virus wizard]"
     CDS             92..214
                     /codon_start=1
                     /product=""
                     /translation="MQLISDLFLVLFVMLQEFCKIPFNIYKWFKRKGWQDKESN"
     promoter        229..257
                     /bound_moiety="229..235: ttgaca"
                     /function="Host early promoter"
                     /allele="-35"
     CDS             507..941
                     /codon_start=1
                     /product=""
                     /translation="MYQPTKEIIMKATIIFASAFRATNTEVENAHNSIIASQKLGALV
                     NAPVQTCVGSWKEEGEEKASTELTFVAPVALKNIQSVADLFIKEYNQDAVLAVNPVDM
                     SAHLINSDGSIVEIGTFQTISEEEAKASECYTYWQGKYWLAK"
     CDS             1021..1914
                     /codon_start=1
                     /product="gp6"
                     /translation="MSEVITRMQEITLEVCSKLDTIQQESLAVGKLLREALEIMKDEG
                     KKQVEFVEYCKLNFSIGKSQAYKLMKVSEFFEGDKRFNGVAMRVLYVLATEANEEQLE
                     KAAELAANDSLNTGTLNAILYPEAPEKTEPEAPKDTPEQAEEKKEEAEESLNSLPNAD
                     DVPFDMEGTGDSVQVQMQQNDAIQEANEPVNKTELEAKDKLIEELRTTIAELNKTLSE
                     VKSKSERKPVAPMLPQFKNACPYAVLGLGQVESKKVTHVKKAFRELIKCGYGDGHEAF
                     ELLVKAKDQLLADIEAEKAKK"
     promoter        1741..1754
                     /bound_moiety="TACGCTGTACTAGG"
                     /function="Putative Phage Promoter"
     CDS             1988..2884
                     /codon_start=1
                     /product="protein kinase"
                     /translation="MLTFENPIVRELINLADSMVRDVREGDYIDYQVRDFEKTAKEQG
                     YVKLGSGFFSQAWTHPEIKNYAIKLGFKKEDSGAAYAAFCRDNQDLEGIPTIYGLERF
                     SSCYVVLMDKLVAYDKLTRIFKTKREYYRAAGKTALEYPAFMKQFGKLEEIFYCNDND
                     ESLPIYKTAIRVRDFFRGIAKFDLHSGNVMVDKFGHLVITDPVSFVKTCKQEHHAIKR
                     NPIANPFVLPNHAHAADAAMIAEEIAFRKPFPFQNIIIDELNKCEWNECRKPKIEKGA
                     TNSKKPAFLVAHDARQGIKRNK"
     CDS             3171..4727
                     /codon_start=1
                     /product="RNA polymerase (N-term)"
                     /translation="MNKDLMQIQLELEAEMHGAGILRFEKNNQRALESGNGSDADWYR
                     RLTREFVRPMADAIQAYIDYYTGRRGKPSACLMHLKCLSPEAAAYIAIKTIFDGLSNH
                     EITAQNLANNIGRRIEDEVRFTKLNNAAPKYIQAIKESLKKRNSNSYKFDHDVMVHAE
                     KELKLLADFQALLGAGEEKLEIMRLLSIDNDKYQHLLDKAEFAIDIDRWIPWSDNDVI
                     QLGAKLIEIFGKNMLMDGQPLIAKQVNGQGRGKTTAKIVATDALETWIQGYKEVVGNM
                     SPAYEPCVVPPKEWKSPFNGGYHSKEVSSNLPIAKVRDKKHLRRLTRKQMPKVYQALN
                     ALQNVKWQINPSIYAIANEIRLRELPLGMPEFKKYNKPACPVPAIYSDLRGEDLMQVL
                     DDDQKAAFKNWKRQIASIYAKENKRKSDVREVVATLDQANKFKDFENLHFVYTLDFRG
                     RVYCHSSLVSPQGGDLQKALIRFADSMPLGSTGAYWFKVHGANVWGWDKETFAERVSR
                     CETEEFKGVP"
     CDS             4615..5955
                     /codon_start=1
                     /product="RNA polymerase (C-term)"
                     /translation="MARTGSKYTVQTSGVGIKRLSQNVSHAVRQKNLRVCLDIAADPI
                     TFTDWTKADKPWQFLAWCYEYAALLEWIDEGNNEQDFPSHIAVAMDGSCSGIQHYSAM
                     LRDSVGGKEVNLLPSEKPQDIYGAVSKVVVEWMEAITNNDERDCPIYDKLIDSLVAKF
                     EKAKLTGDLESKARIMAYKFCEEWLRIGVTRSMTKKPVMTLPYGSSQLTCRDSIADYL
                     KDLQEKADNKARARGMKAGSIHAFTDSDGDLPLRDAISFASMLTWAAIGEVVVAARAG
                     MKYIKEVCSAIAKDNKPLEWMTPTGFIVKQAVYEVKEDKRIKTQMLGETFFRTSVRTD
                     KIDPRRMASSAAPNFVHSMDASHLVLAVCAFEDNGITSIAVIHDSFGTHAGNTELLRL
                     HLSGSFVQMYEENDVIKDFIEYNEALILTEIEATVPEKGELDLQEVLKSLYCFA"
     terminator      5955..6003
                     /operon="Early Operon by Host RNA polymerase"
                     /note="ATTAACTAACTGCCCTGATTCTTAATTGAGTCAGGGCTTTTCTTGTTTA"
                     /allele="TE"
     promoter        6018..6038
                     /bound_moiety="AAGTTGCCCTATAGGAGAGCG"
                     /function="Putative Phage Promoter"
     promoter        6100..6117
                     /bound_moiety="TTAAGTAGCCCTATAGAT"
                     /function="Putative Phage Promoter"
     CDS             6348..6845
                     /codon_start=1
                     /product=""
                     /translation="MTIRVKDKNRAELVKAIIRQNGGKIFTVIAKRKTPKRYFIIGKF
                     LNGTTAASYTSNGKTTEIKEGDKFYLDTKKNKQLLQAIKESESCEFTEHTEYFMTMTC
                     RTGVKKDLKGGQSTIAHKDDLISVNLTNGKGYRAFSAYNVLELRASGTVIQFKEEDVL
                     SFEGE"
     CDS             6995..9091
                     /codon_start=1
                     /product="DNA primase"
                     /translation="MGDIIRNEPCPKCRESGHDKTGDHLMRFADGGGFCYRKQFHSDN
                     NTYYEQAGSAPALKDLPISGDIQYSVGDFKELEASGKLKDPLMRQLALSGMRKKDRFE
                     VLNDEEREAQLAEWELEMQWFDGLKTQHLVDRGIHGLIAKLYNVRVGHDEKGKICRHY
                     YPQYEEGELMGATCRTIPKDFRFGHLGKRFGKQELFGMHTLKKVAESGQMKNMLIITG
                     GQCDAMAAQQMLIKELNKLENFAGRKDLEGLKLFHVWSVNKGEAGVQELIDNKEHINQ
                     FKTIIWAFDNDETGLALNKAASKLFRGKSKRLVMPAGCKDPNDCLKKGRGSEFVTAVF
                     NAEESKPNARLKRVSDIKDKAREITTMGEKYWLKGFNMITYGIRLHYMSVWGAGTGVG
                     KTDTTMAHVSNLMKLGHDVVVIYLENQVDEVTKTFAGMLVNKDFNSPPQEQWELDEGY
                     EYNPARDYTQQDLDAALELLEQQDRLIIADLEGSKDVDAVMEVMEECFALGYQYFVVD
                     NLTAFEHKDEKGNVNKGVQAIDATMKRLGTFKDENPVNIMLLSHLVKVDASKRIPHTM
                     GGEVYESDFRGAGSITFWANAVWGIERNTVASTFRNKCITLYRNLKNRGIGHMVGSTV
                     VAEKEIRTGEYKELEGVHELPEVGRKQSNDSGQRERDNFDIGDDRSRRSDPIPESEPS
                     TLPDDVPFDVDDTQEF"
     promoter        9088..9108
                     /bound_moiety="TTAAGTAGCCCTATAGATAAT"
                     /function="Putative Phage Promoter"
     CDS             9128..9592
                     /codon_start=1
                     /product=""
                     /translation="MFNKDKMTQEELARFYKLSSMSYDDVVDLACEGDAMAQVLVSCS
                     SAHFATAHAKAVLFEEIMTQTFRVRIKSVPSYMLDIITDSKIRKDLAQMGGKYFDCKI
                     DWHHSQLMGELHVRVHGGKLPDYHFSYNDLTKLTTVRKMKAMFDYFKTTNEW"
     promoter        9225..9238
                     /bound_moiety="GTGACGCTATGGCT"
                     /function="Putative Phage Promoter"
     CDS             9661..10251
                     /codon_start=1
                     /product=""
                     /translation="MTTKFLPVHAKMRPAIKNGMQVIHNGGGSRQGWLGKVISTIGGE
                     ITISFNYSGKNQKYTWDWFLSNFYISCYDIGKMSGVFNGKGYYDKYRLFVLTHNALKQ
                     KQRNLHKDNKALADAKDNNYTSTVGDKNLDPLDDIGTYMVLDNDGKWHGTYKTQRLAE
                     AAASSLVKKNNKLFRIVKHVADIKPRVIVEADVERK"
     CDS             10261..12804
                     /codon_start=1
                     /product="gp13"
                     /translation="MSLEHYPSMYPKGDPDKPSGKGRFLVADAEGVGLLKELRYNDPS
                     SMHCICIRDAFTDEEFVFFDPYEKRDPNAREMLDGEGTQDGYLVDALDMLMECESLVM
                     QNCVGYDGLAFEKVWPKYWKFNYLERRGKKREHSDYFPLKLMDTMLISQLTNPDRKAP
                     PQAFAMGMGNVGAHSIEAHGIRIGRYKPCNEDWSKLTDFMVFDRCAEDTAIGKDMFFW
                     LMNNDWADHLRRGRNPRTGLGIDSALRMETQVALGIARQAQRGFRLDMKQAWDDWVQI
                     GKEMSEVFKKIEPYIPPRVKTEPMKNSHILNRCTSFAKAYPDADVGWLRSHLQNYFIS
                     KPEPRIGKRTTIWKLTTAKGDYTAAVKKDFPEMVGNAHDTKDPLVAGAYTPIVFEDIG
                     LGNLEYVKENVLYPRGWLGVNFSETDEKWMNDDKNETGEPPKPWSGKIDEDSLKAWKA
                     RDGEIPQWLEHIVDWYVLRSRRSQILNVKDMEYFEANGEWKKQKDGRRYCKGLLAKAY
                     NEEHGCEAWQYYQSMGEFPSDYDEEWRVPAEAFSIGTNTFRMRHKYVVNIPSRGLHPL
                     RHLFIAGKGKMILGCDGAGLELRMLAHFMNDPEYTEIVLNGDIHTHNQHLAGLPIRDM
                     AKTFIYAFLYGSGIKNLAKVCGLDEREMEKRVARFKKELPSLANLIKACEKAGERYGY
                     LHAIDGRWGRIRKQSGKILIHTVLNVLLQMTGSLSMKYSKCMAENQLIEEGIGLDENG
                     YPCWLADVHDEWQMEINSNEVKEKLYEIKEEDWKAEEKAQFVDDDGQIWSAPRIVSGK
                     GTGVLTVRRRYHRAGHILADNMRKAGEFLKFRVPLAGEYMIGDSWHDTH"
     promoter        12921..12942
                     /bound_moiety="TAATTAAGTTGCCCTATAGATA"
                     /function="Putative Phage Promoter"
     promoter        13250..13276
                     /bound_moiety="CTTTAATTAAGTTGCCCTATAGATAAT"
                     /function="Putative Phage Promoter"
     CDS             13595..14371
                     /codon_start=1
                     /product=""
                     /translation="MSATDFDYGGEVAEVVSKYKNPEEGEREARLFGLLRLGTFQETF
                     KGQKKSAAPQAVAIFHLLGENDKLDDGEPMFFTKTFPLKKGDKSFLHAKFIPAMGGMT
                     RHKGFGTMINELTTVNLVGGKDKNEDGTPKYVNFKSMAAITDRMRKMLDADPELAPLD
                     NAIGFLREDQLTKEALDYLHPTREFAGILMQTEEFLAGTHPCQELIQSIYDENPERYT
                     AKSKDKAEDEEEESGNQQQGNGAGQLPQEPAEQLDEEQEF"
     promoter        14873..14897
                     /bound_moiety="TTAATTAAGTTGCCCTATAGATAA"
                     /function="Putative Phage Promoter"
     CDS             14945..15301
                     /codon_start=1
                     /product=""
                     /translation="MSKLVIKSLQTVVAGKFVDQFVVVDESGNLVGSKAHKTEAEAQA
                     ELGGLKYYAEGLEFARATAPDTATEKSMVAKANVVAAYLMYKEQAEAAEEAPVAEEAA
                     VEAEAPVEEVAEDEEF"
     CDS             15377..16597
                     /codon_start=1
                     /product="~ Phage exonuclease"
                     /translation="MTIGYYEGFDYGGGIAEKEEHFILWPETGTRTALVDADLLPYRI
                     AFVIDPAQELAAKGLVKGGHYKCIEDTPQFESAFESLCQTLNKWIRDAGCDSAKLYAT
                     DSAKNFRLDLAYTTDYKGQRPEDKPPFFSELKTQMIFLLKAMLSDGNEADDELSIEAW
                     RRYRLLEEQGVELGSEMHKELCDSVTISIDKDSTITPTWHYNPDTQKLIFVDPLGELN
                     PKFSNKEVNHYEYVGTGEFWKRGAKAGQEKVKRVLVGKRPSTSITDLKGTGLKFFYAQ
                     IIMGDVADNYKGLKGKGMTFAYNLLDNCKTEKEMYYAVLGAYKEVYGTGKHWCPNFRG
                     TQEYYDNYVLHHSAPPPDWDFWKGKGAYLTAYDRMLEQGRLAWMQTYPNEIWRSKSPI
                     IYGNDKEFWHDRTA"
     promoter        16297..16323
                     /bound_moiety="GAAGGAGATGTACTACGCTGTACTAGG"
                     /function="Putative Phage Promoter"
     CDS             complement(16484..16870)
                     /codon_start=1
                     /product=""
                     /translation="MLIMSRLLVQPPHRIHRLVSLPSRPLIARGRAARITPLLWSWST
                     TTLVVVIERRSRPVIGHLPFCRRISSFLILGRLSGLSLCFTARELIALRSSVMPKLLI
                     ISVDDRRFTTPDFVRVCLHPSETALL"
     CDS             16563..17018
                     /codon_start=1
                     /product=""
                     /translation="MIRSFGMTELRKAISSRAVKHKDNPDNLPNIKKELIRRQNGKCP
                     ITGRDLRSMTTTNVVVDHDHKSGVIRAALPRAINGLEGKLTNLCIRWGGCTSKRDIIN
                     MLRGMADYLELHQVPQTEWIHPEHLTPAEARAKRNAKARKRYALKKKDK"
     CDS             17018..18034
                     /codon_start=1
                     /product=""
                     /translation="MASNAKIWNRFTDEERINAIRESAKSDGTIDFKKMSAILSDNSH
                     GTEVSPELARYWSMQYEEKKKNGEFYITLTRANRQLRLSRKLRKPTPLDDKPLKPVSE
                     TKHESILVIPDLHAPYHHPDTLDFLIEVAAKYKPDTVVNLGDETDHHALSYHDSDPNL
                     DSAGMELVKAREFLHQLERVFPDMKICHSNHGSMLHRKAKTHGIPADMIKSYREVLFP
                     NGGGEGWEWAYSHRLPLPNGEEVQFQHQASGNLLDAAAHERCNLVVGHFHAKYSIDYS
                     ASRAALYWAMYGGCLIDGGSLAFAYGENFKHKPIIGCSVIVDSLPILVPMRLGKDGRW
                     LGKL"
     CDS             18100..18435
                     /codon_start=1
                     /product=""
                     /translation="MKPVIIESPFKASSKYSEEAHVEYAQRCMHDALLRGEAPYASHL
                     LYTQPNVLDDSVPEERKLGIEAGFAWKHQAGVLTVFYTDCGWSQGMRMAHTYCIANNL
                     PYEIRSLHA"
     CDS             18290..18976
                     /codon_start=1
                     /product=""
                     /translation="MKLALLGNIKLVYLLFSTQIVDGHKVCAWHILIVSQTIYHMRFG
                     VYMRKVVILNAPPFCGKDTIANLLKEKGFAVTEFKFTMFNIAIAMSGMSKESFMREYN
                     DREQKEKPQEHLGGLSYREFMIHISEDIMKPLFGEDVFGKRAAEACTLAHDSGFDVVF
                     SDGGFIDEVKALNDAGLNVTVIRLHRDGYTYGNDSRRYLYPDFCRSFDITLQEGLPSL
                     AVSEILERLQ"
     CDS             19107..20105
                     /codon_start=1
                     /product="gp24"
                     /translation="MSKQNVFEFLGKPSDYRPKNKVVQLVKHFAEVNPKHEGDILHKK
                     VSFPMYAQCKRDGVFSMLVVRADGKCGIFGRTGEQLANTENLVSYYEGLVIIGQLSCG
                     VYFGEMVTDCEYTLEQLSGVLNPNRTKELETREQQYIKHNLYIAFFDCVSICEFISGH
                     SHRKFKQRYDALFQQMTATECVLSIDVVNNIEELMQYADRLIKLGHEGSVFKQDVEWK
                     AGAKDWHQMKVVRKYEVDLECIGWEEGTGKYKGLVANLLFRYKGGKIVKAMLGKGWTH
                     HDAECMFHEIHGVPCGFVHPIGKIFRVYGLQPSSKNGVIRLPKVGDLRFDKSEPDF"
     promoter        19991..20003
                     /bound_moiety="CCCTATAGGTAAA"
                     /function="Putative Phage Promoter"
     promoter        20101..20126
                     /bound_moiety="TTTAATTAAGTTGCCCTATAGATAAC"
                     /function="Putative Phage Promoter"
     CDS             20582..21046
                     /codon_start=1
                     /product=""
                     /translation="MIKVRQATLLDLLAFAPLAHQYAEEAAKHNNFPVDIEHTMQNAA
                     ITVQREDGCLLLAYDDNEPVGLLWGWCHALPWSKARLAFDTILYVVPEKRKTSIGYKL
                     MKAWEAWADEQGAVEVQISIASGIHEEETEGFFKKLGYSYVGCQFRKQVRSK"
     CDS             21231..22859
                     /codon_start=1
                     /product="head portal protein"
                     /translation="MARNIELLPEDDTVDLTKNRIRHKQNSKGKQEKTIQKRYEKLKV
                     KREPFLSRAREFSTYTLPNLYPEVASENQGSGANTTGWQSFGAQCVNNLENKLIMTLF
                     PPHSTFARLELTQEAKKHLREGDEDLIEAQGGLVQAEQAALMEHEHIAGRVGLGEAME
                     HLLIGGTTCLYMPEEGNLVNYPLDRFVNRRDKSGTLLELIIEESKGIDTFEPALQAII
                     KAKMRTSNKYKEKDDEEVKLYTRAVLKQGFYHIEQEVVGEKVGKSYRVKPENFPFIVL
                     RWKTNYGEDYGRSLVEQYANDFHMVQFLSEALGKGMILMADIKYLIKPGSVTDVDHLI
                     ESPTGEFIFGNIDDIGVLQLEKYADFTPIANVLDKYERRLGTAFMLGAAVQRNAERVT
                     AYEIRRDAIEMEQNLGGAYSLLANTLQRPYFNLLLRRIGFDLPKELVNTVLITGISAL
                     SKMTDADKLMQFTEMLNLPASWPMPAQERMLWADYMRSAASQLSLETPWIMTEEQYQK
                     QQEQRMQAQQQEMMMQGAANAMPQVANNLTQRGK"
     CDS             22859..23767
                     /codon_start=1
                     /product="scaffolding protein"
                     /translation="MDVEIIDYNSTDVVDLTGGKTEPEDPKQEQQEQEPEKSTATESV
                     KPAEESPASTPAEDADAESAATEPEKTEKEEPEDSGEEPEYFFNGEAVSVEVPEEVSN
                     ALKEAEIDEKALLSQLFKKDGDFSLDEETRTKLESKFGKTLVDGYLNMYKGMNEQAIK
                     AAAADKEQQEVTSKQQAEEFMTTVGGEEGLVAMEDFILKNFDDKQIAAYNAVMESESH
                     EQQLLIIQTVKAQMELSDKLQNGDKNIKLLGDDTSSTPTGTPLDKGYLTSDEFQTIMD
                     SDKYWTDFEYQSKVDAARSAGLKRNL"
     promoter        23762..23788
                     /bound_moiety="CTTTAATTAAGTTGCCCTATAGATAAC"
                     /function="Putative Phage Promoter"
     CDS             23815..24966
                     /codon_start=1
                     /product="major capsid protein"
                     /translation="MSDVNNLVDPKVSASGEAKSLAFEKFTGQIKRAYHEQLGLMSYF
                     DLQEVTGTNIVSNKYLGVTQVQALAPGKDVRGGEMEFDKNSLLIDTTVIARNVVGLLD
                     DVQDDIMVKGKLAEEQVSALKNLEDRMLLQQLIFGAINNTKAKRTKPRVKGHGFSIVK
                     KIKEADALFSPNKLIAGIEWVIEDLVLQNVDVRKLTIFMPWPEFNAMRDAERICNARY
                     NTAQGQTVTGFVLKSYNVPVVPTNQFPNKNRDHVDLDGQVSEHHILSNANNSYRYDVL
                     TGTDGEDQEKAAAVIFGSEALLVGRSIALTGEIWWNKGNKTWYIDSYMSEGAIPDRWE
                     HLGLLIKANADETGLDKRAARKAQVTQSADLTGDASAFVAAVKAVIAAG"
     terminator      24969..25015
                     /operon="Terminator for Phage DNA Replication or Early
                     Host RNA polymerase"
                     /note="ATTAACACCCTGCCCCTGCCTACTTTGGTAGGGGCTTATTTTTGTCT"
                     /allele="TE2 or Tphi-repl"
     CDS             25010..25687
                     /codon_start=1
                     /product="tail protein"
                     /translation="MSHSVRLRSYMDINLVFGIDTKIDAINAVLDSIGSVGINSEEEI
                     DWNIDASDADKMLDRYSQVIQHNRGKGWWFNKEEFHKLDPDPVNGYVVVPQNTLVCLV
                     KEQRGRKLPVNLRGNKLFDAKSYGYDMRNLTDTDGKLHCELVVNLPFDTLPTTAKQAI
                     TDTASFWFQNNKEGDPNKMRNLEQSAKDSMISLQSEDARQRRSNMFDNPSARNTVYRA
                     GGYNNVR"
     CDS             25690..28311
                     /codon_start=1
                     /product="tail protein"
                     /translation="MGRITGSWERPIQGVSQQADKDRIDGQCTKQENLTPSPLYGLMK
                     RVGTRYVKKLLDNVDPRSLWYQYDRGGSERYLILVEPNKYPRVFDLDGNERTVTVKGV
                     SGSYLKVTEPKKLLRLKTIADYTFIANTSVVTETLTDKTDSNPSMAIVYCQYATYGRD
                     YQIIIDGDVISSVHTPDGATSSMIEQVRTNYIAEQLHNKLIGKQKTTESVRVKTQTQT
                     GGSGSSSSTTYYIDVSKSVSKVVSLYNKSTGGYVSYNNISGNRITLGTGSNRDNLIEV
                     VYEAVGAPDSPYSSELHGNTLFVKRLDGKPFSISTVDSANGDDLVAIQDKVRQLSNLP
                     PYAPDNYIVKVQNKEGFEANSYWLKAVPDNGTDQSGSKVRWVESTAQDTLYKFNHNTM
                     PHQLVSLADGTFELSYGEWEERKVGDEKTNPFPSFLGNTIQSIGTFQNRMMFTSGESA
                     VFGKTNEYFNFFRETTQEESPDDPIDVFADADQVNNLLHHAILEGDIVFFAENGQFLI
                     DGSKPITKDGLVFKKVTSYPMNIDAQPAVTGESVMFSFLAGKYAGIREMFTDSLTDTK
                     RARPITEHVAEYIEGIPVDLIASPNINLLLVRTNINNHIVYAYNWLWSGEQRVQAAFH
                     NWVFEGDVLFAKFVSDKVYFVIDRGNGIYLEQMPISNDADDDGITFPVSLDQRAVVTA
                     NWTGTRWEWTTPYQVTDLKKMEYVRGTGCWDADKGTSVIFETDGNKFWSYDDLADVLG
                     GVTSCNLTVGTKYTSKFIPTQPSIKDQSGRVMGLDRFTLGKVTLNYESIGNITVHVYD
                     LYSENRKWRYEYNGRRMGSWNNRIGFAPLAAGQFSFPVRLQSQQAQFEIVTDDYRPFI
                     LRDMEWEGMFKQRGRRI"
     CDS             complement(27201..27956)
                     /codon_start=1
                     /product=""
                     /translation="MEVYLVPTVRLHDVTPPSTSAKSSYDQNLLPSVSKITEVPLSAS
                     QHPVPLTYSIFFKSVTWYGVVHSHLVPVQLAVTTARWSRLTGKVIPSSSASLLIGICS
                     RYIPFPLSITKYTLSLTNLANSTSPSNTQLWKAACTLCSPDHNQLYAYTMWLFMLVLT
                     RSKLILGLAIRSTGIPSMYSATCSVIGLALLVSVRESVNISRIPAYLPARKENITDSP
                     VTAGCASIFIGYEVTFLNTRPSFVIGFEPSIRN"
     CDS             28321..28926
                     /codon_start=1
                     /product="gp34"
                     /translation="MAVAAAGGAAAASSTAATTAAAVTAAVSIASAAYSMYAANQNAK
                     AQEEAAERRNKQLVETTIANYDELSEQELEAQQASLEDSLSMQKDYLKEKGRINVMAA
                     YSGVGGMSVASQLQDLERTKFSNFNIIQQNQQAEYDNIADQAESMRYGAMGSMDVRPI
                     SRPSAVAGLLNIGSAALQGYSGYQQAKSEVAPAAPALKSGV"
     CDS             28928..31033
                     /codon_start=1
                     /product=""
                     /translation="MPLQEMKRTTRRGFQQQTREVATPTRTVDTRSQILGALGKFAEA
                     GYGLASTELQKKVEEDKVRQANRAAEDLMRSAEERQGITEDATKAGQLAYNMIVGKHD
                     TMEAGNQFIDWYSQNPDADEDTINDMKSQIFQPILDKYGKDPQTLKAVSLQVQDAQFS
                     IVQAQERIRKEHQTKKASEAMTISINDLLADPNADVTQLVDVELPARAKALGQTEWDL
                     KASLVNQAVARAGDGDNRLLKELQGRDWSKNMPALDKAQRDYDSFVAKQNAIVIGDRM
                     ADIETQALSGSTSWETTLRKIEGLNEQYPNTYSKERVASLKKQRAASIQRQKTTTNIS
                     IDSSKAFTDDNAIPLGLLTKYTPKEKNDYINQLESQWANKANTYVEKKGYSESDANTA
                     IIKEKLDWSRVQRMVVPSLKDNLDALINLNPEETTEEELPAYATNALQVIEMMDDTTL
                     AMYFKDKDRLAMAMNIKSGMKNRSAYSAFRRAYDIRRNPYNINNEQRTEQRDAAYEAV
                     EEKLTFNWYDLGKKDVPEWQRNKLAIRVGEEAQSYLYRGGLDTKQNASTAASSLLAGY
                     SQTFNNTMINKTKPELAQSLGVKSELVDRYLKHFATTVLSSEEINPLGISAEDIEFVV
                     NDTGTTFIMVDRDGEQIGDARFLMQDVKRYGKKGEEGRITQIVEESELERAREEAFKE
                     NSEEAAHMALFYLQQRGYR"
     CDS             31033..34722
                     /codon_start=1
                     /product="internal virion protein"
                     /translation="MAERREFLDYRPMHIPLSILSEDYQPPEPEGEQPSLSEMWKAAK
                     YRNWVGESMVRAAQSEYVGGVDVDYKVDKAELIKYNNEGYTEQEIEFLAGAVSPENFA
                     YRQSRIKADRDVKSTLEAGGVTGYAVETAAAIFDPAMLPLMLVDAPAALTGKAGRVGA
                     IGWSMLRGGSEGVLSEYLLKMGDTQRTEEDLYMSAIGGVAFSGAIDAAKLGYRAARNA
                     LDRTDIVEGVKNAAIKEQENLKGYKLADEALATQQPDPVARKRTLTERDIIESLRKEA
                     GERVDVLSSKKVKKLKDEFRAYRKSKLDVIEKIKARPNLRPSARNAEIRQVEGAIARR
                     EAELNSAIELNRQAASTNSKIDALQQGKVPESMMQRYKELKAERGEFDAEPSKSLGKD
                     IKAGRKPVIDEMGKEEPPAQSVGAMRARQEFDDIQTYDELLTPTDVEEIQNALSDAEA
                     FAAKVPRNTRFETSAIGKPLRSLSSEIDTAPDDATRGLGKFLVKDPQRTIEGHQSAEE
                     LAETLFNRAVPDYLDYQNAFDAFRKERGVGRFDIGKLNELQMEFDRQTVMKQSTGTLL
                     SNKPVEGDDAIMLGAKARSRLYEQGLKNNKDYNVVGFDKIKHRHEYHSVVFNPTNIIA
                     NENHADFIYDCIASAYQTGGIKLSRENALRLAKNQVARAMSYGGKSHKTFDSFMSDAE
                     FRKLEEELLANNVDKDVIDDIKQAMFDKEEMGQISPRAMFSLRPNLKARSGDVWMVDL
                     IDTSIDRNMKYVSDSAANAGLASKGFHSRHQFQRAVAAARDAAINDIRLDVARLDGKA
                     KAKAQEVLSDLENGRWSDKLDEALRLLYKEPLEDHDGMKDVTRMARKATSVVRLRSTG
                     LMTIPEYSVAMLRNGIVNTLKQIPSSRWFDYRTRSVTKDKFMMDFARTFSATGHQEYL
                     FGRKFYNGADFDDMTKNKLKRIDNMLGNALDITMTVNGFKMFQQGGEEMTARAIVNNL
                     RDMAIKGEVTDNVRNSLIRVGGMSSEQVDAVMKHLRDNKDMDIFNAVRQLDADTYNSL
                     STAVRNTIGSSFLRLGIGEQPAYMNKELGKVMTTLLSFTIGSYEKMLLRGIKNERALL
                     LSMGAGQAILGYFALVANTYIQANQYSGRERDEYIRKHLEDEGLFWGVMNRVGILAAP
                     MLPLQMMNSLNFLPEEMRGAGNFSGIQSVEMAKDVAKATSAAMSLATEDKTNREEEKS
                     IKTIQRVLPWYNSTLWNLTFGVATE"
     CDS             complement(34329..34649)
                     /codon_start=1
                     /product=""
                     /translation="MIDFSSSLFVLSSVASDIAADVALATSLAISTDWIPEKLPAPLI
                     SSGKKFREFIICNGSIGAARIPTRFITPQNSPSSSRCLRMYSSRSRPEYWFAWIYVFA
                     TRAK"
     promoter        34724..34740
                     /bound_moiety="GTTGCCCTATAGGTAAA"
                     /function="Putative Phage Promoter"
     CDS             34757..35692
                     /codon_start=1
                     /product="gp37 tail fiber/adaptor"
                     /translation="MAYSNLSFVRHVGDGVKTLFPLTVAGENMGYFRVEDIHTYVDDK
                     EVPNVIQSQSPHIVSITPAPPAGSDVLIRREMPIEKPYADFSRGNNFGHRQVNNSFLQ
                     QLYLTQELIDGFTPKGFYMKQNVDYGGHVPKNLGDAVDPDDAVKKSVTDSLDNRLSNV
                     EASTNVSSVNFLVPFTRTAAGGEVLINTGYSFNYCELSINGVEQIPSKSFNYMNGILY
                     FAEPLEEGDEVFAKLGSLEKFAIGSSFSDYRHTAVGGEYSFPAPEHDFTALFINGVYQ
                     APSYSYVIVGNNVHLAESLEEGDVVDLWYAEKPNT"
     CDS             35887..36231
                     /codon_start=1
                     /product="~small terminase subunit"
                     /translation="MAADRRPNKNAATEDEVGLVHKLVTTLHSKRLEEMLKLVNQGAN
                     IEDVIGDGKALAAAGKWAADQNSITCAAPEMNEETELSKRLRQIKEAQQSKGARATGT
                     DDNIIPFVDGEE"
     CDS             36231..38105
                     /codon_start=1
                     /product="large terminase subunit"
                     /translation="MARNLTAEQQVERWKMLYELQEMFPNNVEGLCFFAQVVINTTIV
                     GNPDLNRVQADILKFLLVGHKYRMIMAQRGQAKTTLTAIYAVFMLIHNPHYRIVVFSQ
                     NSKRAKEIAGWIIKIFSALDFLDFMRPDKYAGDRGSIESFDIHWCLRGSDKSPSVACY
                     SIESGAQGARADIIIADDIESLQNSRTVGGREWLMEQTLEFESINQFGDIIYLGTPQS
                     VESIYNWLPSRGYKVRIWTGRYPNQNQMEYYGDKLAPIILKDIKEDPTLQTGGGLDGT
                     WGQPTCPEMYDNDLLNEKELAQGKAKFMLQFMLNTGLTDADRYPLRLSDLIVAPFNRE
                     RAQVMPIWCNSPQCIWEGAPKFGTRKTDNFYYPMQVDYEMGDFERTIMYIDPAGGGKN
                     GDETAYAIIKLMGTTIYIYDIGATNGGYSEESLMYLVMAAKNAECKTVFIENNYGNGA
                     HVAAIKPYFEKHYPVTLEAVQESGQKELRIIDVLEPVMSTHRLIVRPEVVQKDMELIQ
                     AYSAEQRMNFSLFHQMSNITRDKDCLRHDDRLDALAGAVRQIVENLDYDQLRVVMQRQ
                     IKQQKRWYDVMSDPTAMKQYMTNLTLGMRGEAALGTARAVQRIGNRFGNKRRTGRRKW
                     "
     CDS             complement(37263..37655)
                     /codon_start=1
                     /product=""
                     /translation="MPRLLNCLKRYRVMFLEIRLDSSNVRTITIVILYEYGLALCILR
                     CHYKIHEAFFRIATISCTNIIDIDSGSHELDDSVSRFVPVLTATSRVNVHDGTLKVAH
                     LVVNLHRVVEVICLTSTKLRRSFPDALW"
     terminator      38215..38260
                     /operon="Phage terminator-2"
                     /note="GCACTCAGCTAGAGGGACTCCTAAGAGTCCCTCcTTTCTTCTTCTA"
                     /allele="Tphi-2"
     CDS             38779..40455
                     /codon_start=1
                     /product=""
                     /translation="MSLTKLTKPRARWATFRLNVADAVLRSLYEKILDNGVSGKDFGA
                     VGDGIADDTKALELLFSYGGHVRLHPGTYRVSRRVNLSNGTKVIGGGHNSTFILAADK
                     VSGDLTTMIGTSGTSSNLVTDAGIHGVTLDANFKFQSCAFMAWMNSCSFEDIKVRNPL
                     KQLEENYRGGFIVLKSSFIHINKFRAYGIYQHDDISSSEYQSLSFTNSHHCWVKDAYV
                     TQSDKAYHVGGKSSFIHFSEVEAVNTRNNGLYLIEDVSNITFNGFLLKATQEGIVMNA
                     DGKDRGIVINDGTISESTSRALALRSGEGYQLSNISVYNCYSGMAQSTNTEYSGVKNL
                     QATNITIKGCKTERPLYLARNKNISISNLKILDAPTFTGNDVCRIAEDCDDISITDLY
                     IDTRSNPLMYGIYIAPETGGSPNITVDGYEFKGITRDFVTKENSADTLFARGKLGQYN
                     GTVKVIKGEGGSIGILSQDASVGAGQSVGEFYHEQSDPSGLGAGKVFSVKTSSLTSVG
                     STYQTEIYGRDTELVSVIKGGTMTIVLPTSPTGLPSGAIWNDSGTIRVVG"
     CDS             40745..41134
                     /codon_start=1
                     /product=""
                     /translation="MFVEAILWLSLNVHHESRGEPFECQVAVAEVTMRRVDSSYYPST
                     VKDVVLQPKQFSWTIGKENPADHSIITFTDALAALEGYSNYLSGNTITSTELHYARKE
                     VDNYWTRKMHKTYACGNHQFYDNGGRP"
BASE COUNT    12824 a   8332 c  10161 g  11225 t
ORIGIN
        1 tatggattgc atagaatcct tgaccaagaa aggactaact ttcgatgctt atacagccac
       61 tctaaggata catgtgacag gaggatacta gatgcaattg ataagcgatt tattcttagt
      121 tctctttgtt atgcttcaag agttttgcaa gataccattt aatatttaca agtggttcaa
      181 gcggaaaggc tggcaagata aagaatcaaa ttaaattaca aataaaggtt gacaatagtc
      241 agcctatcaa gtaagatgtt taccaagtcg aaaggcttat gctctttaag agctagctta
      301 gaaaggttta ataaattaat ccttgacaag caaaacaagc catgtaataa tggctacaca
      361 tttggaagtg agagcgcact ataactgctc ccagcgcaga ctggctctgt atctgccttg
      421 tgctctttaa caatttggaa tatgcgatat gtggttctct taggatggta tatcactctc
      481 gccctttctc ttgagagggc ttgaggatgt atcaaccaac taaggaaatt atcatgaaag
      541 ctactatcat tttcgcatct gcattccgag ctactaacac tgaagttgag aacgcgcaca
      601 actctatcat tgcatctcaa aagctaggtg ccttggtaaa tgcacctgta cagacttgtg
      661 taggctcttg gaaggaagaa ggcgaagaga aagcaagtac agaactaact ttcgtcgccc
      721 ctgttgctct taagaacatt caatctgtag ctgatttgtt catcaaagag tacaatcaag
      781 acgctgtttt ggcagtgaat ccggttgata tgagtgctca cttaatcaat agtgacggct
      841 caatagttga aatcggcact ttccaaacta tcagtgagga agaggcgaaa gctagtgaat
      901 gttacactta ctggcaaggt aagtactggc tagctaagta atgaaatagt gtataactca
      961 gagtcattct aagtagtggc tcttatgata tacactaacc atcattaaga ggataatatc
     1021 atgagtgaag ttattacacg tatgcaagaa atcacgcttg aagtttgctc aaaacttgac
     1081 acgattcaac aagaatcttt agcagtaggt aaactactgc gtgaagctct tgaaatcatg
     1141 aaagatgaag gcaagaaaca agtggaattt gttgaatact gtaagcttaa tttcagtatc
     1201 ggcaagtcac aagcttataa gctaatgaaa gtatctgagt tctttgaagg tgataagcga
     1261 ttcaacggcg tagctatgcg cgtactatat gtgctagcta cagaagctaa tgaagagcag
     1321 cttgagaagg cagcagagct agccgctaat gactctttga acactggtac tttgaatgca
     1381 atattgtatc cagaggcacc agaaaagaca gagccagaag cgccaaaaga tacgccagaa
     1441 caggcagaag agaagaaaga agaggcagaa gagtctctta actctcttcc taatgcagat
     1501 gacgtacctt ttgatatgga aggcactggt gacagtgtac aggttcaaat gcagcagaat
     1561 gatgctattc aagaggctaa tgagccagtt aacaaaactg agctggaagc taaagacaag
     1621 cttattgaag agctacgcac taccattgca gagcttaaca agactttatc agaagttaag
     1681 agcaagtcag agcgcaaacc agtcgcgcct atgcttcctc agttcaagaa tgcgtgtcct
     1741 tacgctgtac taggattagg tcaagtagaa tctaagaaag tgacacacgt taagaaagca
     1801 ttccgtgaac tgattaagtg cggatatggt gacggtcacg aggcttttga gctacttgtc
     1861 aaagctaaag accaattact agccgatatt gaagctgaga aagctaagaa ataagtgtat
     1921 aactcgaagt cgttcaaaga gcggcttcta tgatatacac taaccaacct aacaagaggt
     1981 aacttttatg ttaactttcg agaaccctat cgtgcgtgaa ctaatcaatc tagcggattc
     2041 tatggtgcgt gatgtgcgtg aaggcgatta catcgactat caagtgcgtg actttgagaa
     2101 gacagcgaaa gagcaaggct atgtcaagct aggctctgga ttcttctctc aagcgtggac
     2161 acatccagaa atcaagaatt acgctattaa actagggttc aagaaagaag acagtggagc
     2221 ggcttacgct gctttctgtc gtgacaatca agacttagaa ggtattccaa ctatctatgg
     2281 acttgagcgt tttagctctt gttatgtcgt gctaatggat aaactggttg cttatgataa
     2341 gctgactaga atattcaaaa ctaaacgcga atactataga gcggctggta aaacagccct
     2401 tgaataccct gcatttatga agcagtttgg caagcttgag gaaatctttt attgtaatga
     2461 taatgatgaa tctttgccca tctataaaac tgctatcaga gtgcgagatt tcttccgtgg
     2521 tattgcaaag tttgacttgc actcagggaa tgtaatggta gacaagtttg gtcatctagt
     2581 gattacagac cctgtttctt ttgtgaagac ttgcaagcaa gagcatcatg ctattaagcg
     2641 taatccaatt gctaatcctt ttgttttacc taaccatgcc catgctgctg atgctgctat
     2701 gattgctgaa gaaattgctt ttagaaaacc tttccctttc cagaacatca tcatagatga
     2761 gcttaacaaa tgcgagtgga atgagtgccg taagcctaag attgagaagg gagcaactaa
     2821 ctctaagaag ccagccttcc tagtagctca tgacgcacga cagggtatta aacgaaataa
     2881 atagagcata gctcaaggca tcttactagg tgcctttatg atatgcttta accaaaccag
     2941 tctcacactg tgagacaagg agaatcacaa tgcgaactga acttccttat caaactttta
     3001 agagcttact gattaagcga gactttgagt tataccagaa atggttacac aatggattga
     3061 cttattgctc aggagcttct aaaatagagt actccaaccg agagaaagat atcttatggt
     3121 gcgttagtca gcaggctaga cgtatcacta attgtaagga acaataattt atgaacaaag
     3181 acttaatgca aattcaatta gagctagaag cagagatgca tggtgcaggt attcttcgat
     3241 tcgagaagaa taaccaacgc gctcttgaat ctggaaacgg ctctgatgca gactggtaca
     3301 gacgactgac tcgtgaattt gtacgcccta tggctgatgc cattcaagca tatattgact
     3361 actacactgg tagacgaggc aagcctagtg cttgcttaat gcaccttaag tgcttgtcac
     3421 cagaagcagc agcatatatt gctatcaaga ctatctttga tggtctttct aatcatgaaa
     3481 taaccgctca gaacttagct aataatatcg gccgtcgtat agaagacgaa gttcgtttta
     3541 ctaagctaaa taatgcagca cctaagtaca ttcaagcaat caaagagagc ttgaagaaac
     3601 gtaacagtaa cagttacaaa tttgaccatg atgtcatggt tcatgcagag aaagaactaa
     3661 agttactagc tgacttccaa gcccttcttg gtgcaggtga agaaaagctt gagattatga
     3721 gacttctttc tattgataac gacaaatatc agcatcttct tgataaagct gagttcgcta
     3781 ttgatattga ccgttggatt ccttggtctg ataatgatgt tattcagcta ggtgcaaagc
     3841 ttattgagat tttcggtaag aatatgctca tggatggaca acctcttatc gctaagcaag
     3901 tgaatggtca aggccgtggt aaaactacag ctaagattgt agctactgat gctcttgaga
     3961 cttggattca gggctataaa gaggtagttg gtaatatgtc acctgcctat gagccttgtg
     4021 tagtacctcc aaaggagtgg aaatcacctt ttaatggtgg atatcacagc aaagaggtat
     4081 cttctaacct tcctattgcc aaggtacgag acaagaagca ccttagacga ctcactagaa
     4141 agcaaatgcc aaaggtttat caggctctta acgctcttca gaacgtaaaa tggcagataa
     4201 acccatcaat ttacgctata gcaaacgaga ttcgcttgcg tgaactgcct cttggtatgc
     4261 cagagttcaa gaaatacaac aaacctgcgt gtccagtacc tgcaatctac tcagatttgc
     4321 gtggtgagga cttgatgcaa gtgcttgatg atgaccagaa agcagcattc aagaactgga
     4381 agcgtcaaat tgcatctatc tacgctaaag agaacaagcg taagtctgat gtgcgtgagg
     4441 ttgttgctac tcttgaccaa gcaaacaagt tcaaagactt tgagaaccta catttcgtat
     4501 atactcttga ctttcgtggt cgagtttact gtcattctag cctcgtatcg cctcaaggtg
     4561 gtgacttaca gaaggctctt atccgattcg ctgactctat gccattaggc agcactggcg
     4621 cgtactggtt caaagtacac ggtgcaaacg tctggggttg ggataaagag actttcgcag
     4681 aacgtgtctc acgctgtgag acagaagaat ttaagggtgt gccttgacat tgcagccgac
     4741 ccgattactt tcactgactg gacgaaagct gataagcctt ggcagttcct tgcttggtgc
     4801 tacgagtacg cagcacttct tgagtggatt gatgaaggga ataacgaaca ggactttcct
     4861 agtcacattg ctgtggctat ggatgggagt tgttctggta tccaacatta ttcggctatg
     4921 ctacgggatt cagtaggtgg taaggaagta aatctattac catctgagaa gccacaagat
     4981 atctatggtg cagtatctaa agttgttgta gagtggatgg aagctatcac taacaacgat
     5041 gagcgtgatt gtcctatcta tgacaagctt attgattcac tagtagctaa gttcgagaag
     5101 gctaagctaa ctggcgacct tgagagcaag gctcgtatca tggcttacaa attctgtgaa
     5161 gagtggttac gtattggtgt aactcgttca atgactaaga agccagttat gaccctgcct
     5221 tacggtagct ctcagcttac ttgtcgtgac tctattgctg attaccttaa agatttgcaa
     5281 gagaaagcag ataacaaggc tcgtgcaagg ggtatgaaag caggtagtat ccatgcattc
     5341 actgattctg acggtgattt gccactgcgt gatgctattt cattcgcttc tatgcttact
     5401 tgggctgcaa tcggtgaggt tgtagtagct gcaagagcag gtatgaaata cattaaggaa
     5461 gtttgctctg ctattgctaa ggataacaag ccgcttgagt ggatgactcc tactggtttc
     5521 attgttaagc aagctgttta cgaagtaaaa gaagataagc gcatcaagac acagatgcta
     5581 ggtgaaactt tcttccgtac ctcggtacgt acagataaga tagaccctcg cagaatggct
     5641 agctctgccg ctcctaactt tgttcatagt atggatgcaa gccacttagt actggctgtt
     5701 tgtgcctttg aagacaacgg aattactagc attgctgtta ttcatgactc ttttggtact
     5761 catgcaggta atactgaact acttagactg catctttctg gttctttcgt acagatgtat
     5821 gaagagaatg atgtaatcaa agacttcata gagtataatg aagctcttat tcttactgaa
     5881 attgaagcaa ctgtaccaga gaaaggagag cttgacttgc aagaagttct taaatccttg
     5941 tactgtttcg cttaattaac taactgccct gattcttaat tgagtcaggg cttttcttgt
     6001 ttaatgctct tataataaag ttgccctata ggagagcggc tagagagaat agagcattag
     6061 tagaataaga aagaataaga gctactagag cggctataat taagtagccc tatagattaa
     6121 taaggagtaa tcattatgac taagaaacta tcgttcaatg actggctaga gctatatcaa
     6181 gatgagttac cagaagaagg tgacttatat cctttatatg aagagtactt agaatcagta
     6241 gtagatgctg agattgagac agctcttatt aataagatgc attagttgtc tcacagtgtg
     6301 agacagaatt aagttgccat atagataatt taaattggag aaacatcatg actattcgtg
     6361 ttaaagataa gaaccgcgct gagctagtta aggctatcat tcgccagaac ggtggtaaga
     6421 ttttcactgt tattgctaag cgcaagactc ctaagcgtta cttcattatt ggtaagttcc
     6481 ttaatggtac tacggctgca agctatacct caaatggcaa gactactgaa atcaaagaag
     6541 gtgacaagtt ctaccttgat actaagaaga ataaacagtt gctacaggca atcaaggaaa
     6601 gtgagtcgtg tgagttcaca gagcacaccg agtacttcat gactatgacc tgccgtactg
     6661 gtgttaagaa agacttgaaa ggtggtcagt ctactatcgc gcacaaagat gacttaatca
     6721 gtgtgaacct caccaatggc aaaggctatc gtgctttctc tgcttacaac gtattagagc
     6781 tacgtgctag cggcacagta atccagttca aagaagaaga cgtactatca ttcgaaggtg
     6841 aataatgtct aaggtagatg agaagcttcc tagaaagaag cacaaccaca agaaggcgca
     6901 tgagacaaac tcatcgcgta atcgtaaacg catccgtgaa atgaagcgcg gttggtgtaa
     6961 ctaatttgtc tcacagtgtg agacaggagt agatatgggt gacataatcc gtaacgagcc
     7021 gtgccctaag tgtagagaaa gtgggcacga caaaactggc gaccacttga tgcgattcgc
     7081 agacggtggt ggcttctgtt atcgtaagca gttccatagc gataacaata cgtactacga
     7141 gcaggctggc tctgcccctg ctcttaaaga cctacctatc tctggtgata tccagtactc
     7201 ggtaggtgac ttcaaagaac ttgaagcatc tggcaagttg aaagaccccc tcatgcgaca
     7261 gcttgcgctc tctggtatgc gtaagaaaga ccgcttcgaa gtcttgaacg acgaagagcg
     7321 tgaggctcag cttgctgagt gggaactaga gatgcaatgg ttcgatggtc tgaagactca
     7381 gcatctggtt gaccgtggca ttcatggtct tatcgccaag ctctacaacg taagagtagg
     7441 gcacgatgag aagggtaaga tatgtcggca ctactatcct cagtatgagg aaggtgagct
     7501 gatgggcgct acttgccgca ctatacctaa agatttccgc ttcggtcatc taggtaagcg
     7561 attcggtaag caagagctgt ttggtatgca caccttgaag aaggtagcag agtccggtca
     7621 gatgaagaac atgctcatca ttactggtgg acagtgtgac gctatggctg ctcagcaaat
     7681 gcttatcaag gagctgaaca aactagagaa ctttgcaggt cgtaaagatt tagaaggtct
     7741 taagctgttc catgtatggt ctgtcaataa aggtgaggca ggtgtacaag aacttattga
     7801 taacaaggag catatcaatc agttcaagac tatcatctgg gcattcgaca acgacgagac
     7861 aggtctagca ttgaacaagg cagcgtctaa gttgttccgt ggcaagtcaa agcgtctcgt
     7921 aatgccagca ggttgtaaag accctaatga ctgcctaaag aaagggcgtg gttctgagtt
     7981 cgtaactgct gtattcaatg cagaagagtc aaagcctaac gcaagactca agcgagtatc
     8041 tgatatcaag gataaggctc gtgagattac cactatgggt gagaagtatt ggcttaaggg
     8101 cttcaacatg attacctatg gtatccgact gcactatatg tcagtgtggg gagcaggtac
     8161 tggtgttggt aagaccgata caactatggc tcatgtatct aacttaatga agctaggtca
     8221 tgacgttgtt gttatctacc ttgagaacca ggttgatgaa gtgaccaaga ccttcgcagg
     8281 tatgctagtt aacaaggact tcaactcacc tccacaggaa cagtgggagc ttgacgaagg
     8341 gtatgagtac aaccctgccc gtgactacac tcaacaggac ttagacgctg cactagaatt
     8401 actagagcag caagaccgtc tcatcatcgc tgacttggaa ggctctaagg atgtagatgc
     8461 tgtgatggaa gttatggaag agtgtttcgc attaggatac cagtactttg ttgtcgataa
     8521 ccttactgca ttcgagcaca aggatgagaa aggcaatgtc aacaagggcg ttcaagcaat
     8581 tgatgctact atgaaacgtc ttggtacttt caaggatgag aaccctgtca acatcatgct
     8641 acttagtcac cttgttaaag tggatgcaag caagcgtatt ccacacacga tgggtggcga
     8701 agtgtacgag tctgatttcc gtggtgctgg ctctattaca ttctgggcga atgctgtatg
     8761 gggtattgaa cgtaacacag ttgcttcaac gttccgtaat aagtgcatca cactataccg
     8821 aaaccttaag aaccgaggca tcggtcacat ggtaggtagt actgtagtcg ctgagaagga
     8881 aatacgaact ggtgagtaca aggagcttga aggagttcat gagttgccag aggtaggtcg
     8941 taagcaatcc aatgactcag gacaaaggga gcgtgacaac ttcgacattg gcgatgaccg
     9001 ctctagacgt agcgacccga taccagagtc agaacctagt acactgccag atgatgttcc
     9061 gttcgacgta gacgacactc aagagtttta agtagcccta tagataattc attaggagat
     9121 taatatcatg ttcaacaaag ataagatgac acaagaagag ctggcacgtt tctacaagct
     9181 atctagcatg agctacgatg acgtagtaga cctagcttgt gaaggtgacg ctatggctca
     9241 agtgctagtg tcatgtagct ctgctcactt tgcaactgct catgctaagg cggtactgtt
     9301 cgaagagatt atgactcaga cattccgagt acgtattaag agcgtacctt cttatatgct
     9361 agatatcatt actgatagta agattcgtaa agacctagca cagatgggcg gtaagtactt
     9421 cgactgtaag attgactggc atcacagtca gttgatggga gagctgcatg tacgtgtgca
     9481 tggtggcaag ttacctgact accacttctc ttacaacgac ctcactaagt tgacgacagt
     9541 tcgcaagatg aaggcgatgt tcgactactt caaaactact aacgagtggt aataacaaag
     9601 ggttgtctca cactgtgaga cagctcttga ttatttctac tatcatatga ggataatatc
     9661 atgactacta aatttctccc tgttcatgca aagatgcgac cagcaattaa gaacgggatg
     9721 caggtaatcc ataatggcgg aggctctcgt cagggttggc taggtaaggt aatatctact
     9781 ataggtggag agattactat cagctttaat tactctggaa agaatcagaa gtatacatgg
     9841 gactggttct tatcgaactt ctatatatct tgctacgata ttggcaagat gtcaggtgtc
     9901 tttaatggga aagggtatta tgataagtac cgtctctttg tgttgaccca caatgcactt
     9961 aaacagaagc aacgtaacct gcataaagac aacaaggctc ttgcagatgc taaggataac
    10021 aattacacat caactgtggg cgacaagaat ctagaccctc ttgatgatat tggcacttac
    10081 atggtactag ataacgacgg taagtggcat ggtacttaca agacccagcg actcgctgag
    10141 gcagctgctt ctagtcttgt caagaagaac aataaactgt tccgtattgt taagcacgta
    10201 gcagatatca agcctcgtgt tatcgtagag gcagacgtag aacgtaagta aggaggcggt
    10261 atgtcccttg aacattaccc ttcgatgtac ccgaagggcg accctgataa accgagcggc
    10321 aaaggtcgct tcttagtggc cgatgcggaa ggtgttggct tgcttaaaga gctacgttat
    10381 aatgacccta gctctatgca ctgtatctgt atccgtgatg cattcactga tgaagagttt
    10441 gttttcttcg acccgtatga gaagcgtgac ccaaacgctc gtgagatgct agacggtgag
    10501 ggtactcaag atggttactt agttgacgct cttgatatgc tgatggagtg tgagtccttg
    10561 gtcatgcaga actgtgttgg ctatgacgga ctggcattcg agaaggtttg gcctaagtac
    10621 tggaagttca attacctaga gcgtcgtggt aagaagcgag agcactctga ctacttccct
    10681 cttaagctaa tggatacaat gctcatatct cagttaacta atccagaccg taaagctcca
    10741 cctcaagcat tcgctatggg catgggtaat gtaggtgctc atagcatcga ggctcacggt
    10801 attcgtatcg gtagatacaa gccatgtaat gaggactggt caaagcttac tgacttcatg
    10861 gtgtttgacc gatgtgcaga ggatactgcc attggtaagg atatgttctt ctggctaatg
    10921 aataacgatt gggctgacca cctgagacga ggacgcaatc cacgtacagg actaggtatt
    10981 gattctgctc tacgtatgga gacacaggtt gctcttggta ttgctcgtca agctcagcgt
    11041 ggctttcgtc ttgatatgaa acaagcttgg gatgattggg ttcagattgg caaagagatg
    11101 agtgaagtgt tcaagaagat tgaaccttac atcccaccac gtgtcaagac agagcctatg
    11161 aagaacagtc acattcttaa caggtgtaca tcgttcgcta aagcgtaccc tgacgctgat
    11221 gtaggttggt tacgaagtca tctacagaac tacttcatct ctaagccaga gccgcgtata
    11281 ggtaagcgaa caactatctg gaagttgact acagctaagg gtgattacac tgctgctgtt
    11341 aagaaagatt tcccagagat ggttggcaat gctcatgata ccaaagaccc attggtagca
    11401 ggtgcctaca ctcctattgt gttcgaagac attggactag gaaaccttga gtacgttaaa
    11461 gagaacgtgc tgtaccctcg tggttggctt ggtgttaact tctcagagac tgatgagaag
    11521 tggatgaacg atgacaagaa cgagacaggt gaaccaccta agccttggtc tggtaagatt
    11581 gatgaggatt ctcttaaagc ttggaaggct cgtgatggag agatacctca gtggctagag
    11641 catatcgttg actggtatgt gctacgttct cgtcgctctc agattcttaa cgttaaggac
    11701 atggagtact tcgaagctaa cggtgagtgg aagaagcaga aggacggacg tagatactgt
    11761 aaaggtttgc tagctaaggc ttacaatgaa gagcatggat gtgaagcgtg gcagtactat
    11821 cagagcatgg gagagttccc ttctgactat gatgaggaat ggcgtgtacc tgctgaagct
    11881 ttcagtattg gtactaacac tttccgtatg cgtcataagt atgtggttaa catcccttct
    11941 cgtggcttgc atccgttgag acacctgttc attgctggaa aaggcaagat gattctaggt
    12001 tgtgacggtg caggtctaga gctacgtatg cttgcgcact tcatgaacga ccctgagtat
    12061 acagagattg ttctgaacgg tgatatacat acacacaacc aacacctagc tggcttgcct
    12121 atccgtgata tggctaagac atttatctat gcattcttgt acggctctgg tattaagaac
    12181 ttagctaagg tttgtggtct tgatgagcgt gagatggaga aacgagtcgc tcgattcaag
    12241 aaagagctac cttcacttgc taacttaatc aaagcttgtg agaaggcagg tgagcgttac
    12301 ggataccttc atgcgattga tggtcgttgg ggtcgcatcc gtaagcagag cggtaagatt
    12361 cttattcaca ctgtccttaa cgtactactt cagatgacag gttccctatc aatgaagtac
    12421 agtaaatgta tggcagagaa ccaactcatt gaagaaggta ttggactaga cgagaacgga
    12481 tacccttgtt ggctagccga tgtccacgac gaatggcaga tggagataaa ttcaaatgaa
    12541 gttaaagaga aactttacga gattaaagaa gaagactgga aggcagaaga gaaggctcag
    12601 ttcgtggatg atgacggaca aatctggtca gcaccaagga ttgtcagtgg aaaaggaact
    12661 ggagtcctta ctgtacgaag acgttatcat cgtgcaggac atatcttagc tgacaacatg
    12721 cgtaaagcag gtgagttcct taagttccga gtaccactag caggtgaata catgatagga
    12781 gatagctggc atgacaccca ctaacctatt actattagct tctttcctct taattatcta
    12841 ttctctatta gatgattgga acaagcctaa gtattaactt gtctcacagc ctgtgtgcaa
    12901 tttgtctcac aggctaccta taattaagtt gccctataga tagagcgtat agtataaata
    12961 ggagtataag atgtataaag tagttaaggt attactagca gctaaagagt gtatcagcaa
    13021 tctagcagag cgtgtacgta cctatgcaat caacaagcaa gtgacacgta tggagctagc
    13081 agcagagcgt atcgacgtag aagatgagct atatcttaag cgtctagaaa cggcagaagt
    13141 tcttaaaaag atgctagaag accgagctgc tgataaacta gacgaaggtc atgaacgtgc
    13201 taacgctgct aaagaagcgg ctggcaaggc aattgaagag cttaataagc tttaattaag
    13261 ttgccctata gataatataa attaggagaa tgattatgat attatttctt ttcattctct
    13321 tatcatcctg cgaggtttct atcaatgatg agtggttact cccactagtc atcggagaga
    13381 caggctatca ccctaaccac tggttacatg atatctgaat gcagttttga tgagaggata
    13441 gataatagag gatgtaggtg ctgccttgta aagaggcagt atctcaaaga tgttgacagg
    13501 cagcgtcaag accgaagagg caattagctg tgagcgtgtg gtctggcaca acatctttga
    13561 gatactttaa ttcatccaac agaaggagta gaaaatgtct gcaactgatt ttgactatgg
    13621 tggcgaggta gccgaggtag ttagtaaata caagaaccct gaagagggtg agcgtgaagc
    13681 ccgtctattc ggtctattgc gtcttggtac attccaagag actttcaaag gtcagaagaa
    13741 atcagcagct ccacaagctg tggcaatctt ccacctacta ggtgagaacg ataagcttga
    13801 tgatggtgag cctatgttct tcactaagac tttccctctt aagaaaggtg acaaatcatt
    13861 cttgcacgcc aagttcatcc ctgcaatggg tggtatgact cgtcataaag gcttcggcac
    13921 tatgattaat gagctgacca ctgtgaactt agtgggtggt aaagacaaga acgaagatgg
    13981 tactcctaag tacgtcaact tcaagtcaat ggctgcaatc acagaccgta tgcgtaagat
    14041 gctagatgca gacccagagc tagcgcctct tgataatgcc attggcttcc tacgtgaaga
    14101 ccaattgacc aaagaagcac ttgactactt gcatcctact cgtgagtttg caggtatcct
    14161 tatgcaaaca gaagagttcc tagcaggtac tcacccttgc caagaattga ttcagtcaat
    14221 ctatgacgag aacccagagc gttacactgc taagtctaag gacaaagcag aagatgaaga
    14281 agaagaatct ggcaatcaac agcaaggcaa tggcgcaggt cagcttccac aagagcctgc
    14341 tgagcaacta gacgaagagc aggagtttta agatgccatc caagaaagca ggagcagcac
    14401 ttcttgtgct gcttgttatc gccgtagtta ttgcggcagg tgtaggttat ggcatgaacg
    14461 tctatgacct agtagcagag atggatacca actcaactag tgagactgta gttcgtgcag
    14521 taggtgtatt cattccattc atcggcgcag tagcggggta cttctaaatg aaacgtagcg
    14581 aagtagaaat cattctgaat ccagaagacg cagcacgagc tggtgctgcg cgtcttgcta
    14641 aggaagatga caatgatgta acaaccgaag agcaagctaa gcaataccgt ggtgctcact
    14701 tcatcgaagg tgaaggctgc ggtgagttac acctactgta ccgtgatggt atggcttgtg
    14761 ttaacttcat caatgaagaa ggtaagcgtg taaactacga ctatcctatc cacactctta
    14821 agcgtgttaa gcacatcgct tagtctcacg gcgtgagaca aatcagggcg gcttaattaa
    14881 gttgccctat agataaataa ctgaatctct tttaataact gccgtaaggc taaggaatat
    14941 taacatgtct aaactagtaa tcaaatcact tcaaactgta gtagctggta agttcgttga
    15001 ccaattcgtt gttgtagacg aatcaggtaa tcttgtaggc tcgaaagctc acaagacaga
    15061 ggcagaagct caggcagagc taggcggtct taagtattac gcagaaggtc tagagttcgc
    15121 tcgtgcaaca gcgcctgata cagctactga gaaatcaatg gtagctaaag cgaacgttgt
    15181 ggctgcgtac ctaatgtaca aagagcaagc tgaagctgct gaagaagcgc ctgttgcaga
    15241 agaagcagca gtagaagctg aagcaccagt agaagaagta gctgaagacg aagagttcta
    15301 ataactctct gtcacttgcc ctgccgcact agatgcggtg gggcttattt ttgttaatcc
    15361 tgagtaggag gttataatga cgatagggta ctatgaaggg tttgactatg gaggtggtat
    15421 agcagagaag gaggagcact tcatcctttg gcctgagacg ggcactcgta ccgcgctagt
    15481 agatgcagac ctacttcctt accggatagc ttttgttatt gaccctgcgc aagagcttgc
    15541 tgctaaggga cttgtcaaag gtggacatta caaatgcatt gaagatactc cacagtttga
    15601 gtctgcattt gaaagccttt gtcaaacctt gaataagtgg attagagatg caggttgcga
    15661 ctctgctaag ctgtacgcca ctgactctgc taagaatttc cgactagact tagcgtacac
    15721 tactgactat aaaggtcagc gtccagaaga taaaccacct ttctttagtg agcttaagac
    15781 acagatgatt ttcttactta aggcaatgct gtctgacggt aacgaagcag atgatgagct
    15841 aagcattgaa gcttggagac gataccgatt actagaagag caaggagttg agttaggctc
    15901 tgagatgcat aaggaacttt gtgactctgt tactatctct attgataaag atagtacaat
    15961 cacacctact tggcactaca atcctgatac tcagaagcta atctttgttg acccgttagg
    16021 tgaattgaat cctaagttct ctaataaaga agtgaatcac tatgagtacg taggtactgg
    16081 tgagttctgg aagcgcgggg ctaaggcagg tcaggagaag gtcaaacgtg ttcttgttgg
    16141 taagcgacct agcacatcca ttaccgattt aaaaggtact ggactaaagt tcttctatgc
    16201 ccagattatt atgggtgacg tagcagacaa ctacaaaggc ttgaaaggta agggcatgac
    16261 ctttgcttat aacctccttg ataactgtaa gacagagaag gagatgtact acgctgtact
    16321 aggtgcgtat aaggaagtgt atggaactgg caagcactgg tgtcctaact tccgtggtac
    16381 gcaagagtac tatgataact acgtgttgca tcatagtgca ccaccacctg attgggattt
    16441 ctggaaaggt aaaggagcgt accttacagc gtatgaccgt atgctagagc aaggccgtct
    16501 cgcttggatg cagacatacc ctaacgaaat ctggcgtagt aaatctccta tcatctacgg
    16561 aaatgataag gagttttggc atgacagaac tgcgtaaagc aattagttct cgtgcagtaa
    16621 agcacaagga taacccagat aatctcccta atatcaagaa ggagcttatc cgacgacaga
    16681 acggcaagtg ccctatcact ggtcgtgacc tacgttcaat gacaactact aatgtagtag
    16741 ttgaccacga ccacaagagc ggcgttatac gcgctgccct gcctcgtgca atcaatggtc
    16801 ttgagggtaa gctaaccaat ctatgtattc gatggggagg ttgcacaagc aagcgtgaca
    16861 ttattaacat gctacgcggt atggctgact acttagaact gcatcaagtt ccgcagactg
    16921 agtggattca cccagagcat ttaacaccag cagaggctcg tgctaagcga aatgctaaag
    16981 cacgtaagcg ttatgcacta aagaagaagg ataaataatg gcaagcaatg ctaagatttg
    17041 gaaccgcttt acagacgaag agcgtatcaa tgctattcga gaatctgcta aaagcgatgg
    17101 tactattgac ttcaagaaga tgtcagctat cttaagtgat aacagtcacg gtactgaggt
    17161 atcgcctgag ctggctcgtt attggtcaat gcagtacgaa gagaagaaga agaacggtga
    17221 gttctacatt acactaacac gagcgaatcg tcagctacga ctaagccgta agctgcgtaa
    17281 gcctacacca ttagatgaca aacctcttaa gcctgtgtcg gaaactaagc acgaaagcat
    17341 cttagttatc cctgacttac atgcacctta ccatcacccc gatactcttg acttcttgat
    17401 tgaagttgca gctaagtaca agccagatac tgtggtgaac ttaggtgatg agacagacca
    17461 ccatgcgttg agctatcacg actctgaccc taacttagac agtgcaggga tggagcttgt
    17521 taaggctcgt gagttcttgc accaattaga gcgtgtattc ccagatatga aaatctgtca
    17581 ctctaaccac ggctctatgc tgcatcgtaa agctaagact catggtatac ctgctgatat
    17641 gattaagtca taccgagaag tcttgttccc taacggtggt ggtgaaggtt gggagtgggc
    17701 gtactcacat cgactaccac taccgaacgg tgaagaggtt cagttccagc atcaagctag
    17761 cggcaacttg ctagacgcag cagctcatga gcgttgcaac ctagttgttg gtcacttcca
    17821 tgctaagtac tctattgact actcagcatc tcgtgccgct ctttattggg caatgtacgg
    17881 tggctgcttg attgatggtg gctcactagc gtttgcttac ggtgagaact tcaagcacaa
    17941 gcctattatc ggctgctctg taatcgttga ctcattgcct atcttggttc caatgcgtct
    18001 cggtaaagat ggtcgttggt taggtaagct gtaataaact atgggttgtc tcacactgtg
    18061 agacagccta tccttattac aactaaatga gtatatataa tgaaacctgt tattattgaa
    18121 tcacctttta aagcctcttc taagtactca gaagaggctc atgttgagta cgctcaacgt
    18181 tgtatgcatg atgcattgct tcgaggtgag gcaccttatg catctcactt gctgtacact
    18241 cagccaaatg tacttgatga ctcagtacca gaagagcgta agttagggat tgaagctggc
    18301 tttgcttgga aacatcaagc tggtgtactt actgttttct acacagattg tggatggtca
    18361 caaggtatgc gcatggcaca tacttattgt atcgcaaaca atctaccata tgagattcgg
    18421 agtttacatg cgtaaagtag ttatcttaaa tgcgccacca ttctgtggca aggatactat
    18481 cgcaaatctt ctaaaagaga agggatttgc tgttacagag ttcaagttca cgatgttcaa
    18541 tattgctatt gccatgtctg gtatgagcaa agagtcgttc atgcgtgagt acaacgaccg
    18601 agagcagaag gagaaaccac aagagcatct tggtggcctg tcatatcgtg agttcatgat
    18661 tcacatttct gaagatatca tgaagccttt atttggtgaa gacgtgtttg gtaaacgagc
    18721 tgctgaagct tgcacgttag cgcacgatag cggatttgat gttgtattca gtgatggtgg
    18781 gttcattgat gaagtaaagg cacttaatga tgcaggtctt aatgttacgg ttatccgatt
    18841 acaccgtgac ggttacacat atggcaatga cagtcgtcgt tacttatacc cagacttctg
    18901 ccgaagtttt gatattacac tgcaagaggg tttaccttcg ttagcggtat ctgaaatctt
    18961 ggagaggcta caatgaagtg tggagttatc tgccgactag gtagcttctg gataggagca
    19021 cactggtcat cttataataa acgtatttgt attaacttaa tcccttgcgt aactctctgg
    19081 gttacgctag aaggaggtaa cacaccatga gcaaacagaa tgtatttgaa ttcctaggca
    19141 agccttctga ctaccgacct aagaacaaag tagtacagct tgttaagcat ttcgcagagg
    19201 tgaaccctaa gcatgaagga gatatcttac acaagaaagt ctcgtttcca atgtatgctc
    19261 aatgcaagcg tgacggtgtg ttcagtatgc tggttgttcg tgctgatggt aagtgcggca
    19321 tctttggtcg tactggtgaa caacttgcaa acacagagaa tctggtatct tactatgaag
    19381 gtcttgttat aataggacaa ttaagctgtg gtgtgtattt cggagagatg gtaactgact
    19441 gtgagtacac gctcgaacaa ttatccggtg tattaaatcc taaccgaacc aaagagcttg
    19501 agacacgcga acagcagtac atcaagcaca acttgtacat cgctttcttt gactgtgttt
    19561 cgatttgtga attcatctca gggcatagcc atcgtaagtt caagcaacga tatgatgcac
    19621 tatttcagca gatgactgca acagaatgcg tactctctat tgatgttgta aataacattg
    19681 aagagttgat gcagtatgct gaccgactaa tcaagttagg tcatgaaggc tctgtgttca
    19741 aacaagatgt tgagtggaaa gctggcgcta aggattggca ccaaatgaag gttgtgcgta
    19801 agtacgaagt agacctagag tgcattggtt gggaagaagg aactggtaaa tacaaaggac
    19861 ttgttgctaa cctattattc cgctacaagg gaggcaagat agtcaaagct atgctaggca
    19921 aaggctggac gcaccatgat gctgagtgta tgttccatga gattcatgga gtaccgtgtg
    19981 gttttgtgca ccctataggt aaaatcttcc gagtatacgg attgcagcct tccagcaaga
    20041 acggtgttat ccgtctgcct aaagtcggtg atttgcgatt tgacaaatct gagccagatt
    20101 tttaattaag ttgccctata gataacatag gataataatc atgcctagag ataaacagga
    20161 agtcttcaat gaattgtatg agcgcattga aggtggattg cctgtgagtg ttagcttgca
    20221 ggaagaagct cataatcatg gaatacgaat cggagctgtt gagaaatgtg tagcagcttc
    20281 cttagatgaa gaggacgatt tcgatgacga atagattctc gcacattacg tccaagagca
    20341 ggtatgaccc tactagcgat attaaatatg ctatgaatcg tagcttggaa gtagcggaag
    20401 acctcgcaag agatagtaac tctgtgcgac cacagaagaa gcgtatcggg cgtgaagctt
    20461 tcgatacttt gatgggatta ctggcagaag attcagaatc ccctaccaca ccttatggag
    20521 tgctggttgc caatagcacg aagcgcaatc tgaagaaaca gatagagggt atattcgaac
    20581 catgattaaa gtacgtcagg ctactctgct tgacttacta gcctttgccc cactagctca
    20641 tcaatacgca gaagaggcag ctaaacacaa caacttccct gtcgatatcg agcacactat
    20701 gcagaatgca gcgataaccg tacagcgaga agatgggtgt ttactgcttg cttatgatga
    20761 caatgagcca gtggggttac tttggggctg gtgtcatgct ctaccttgga gcaaagcccg
    20821 tcttgctttt gacacgatac tatatgtagt acctgagaag cgtaagacaa gtattggata
    20881 caagctaatg aaagcttggg aagcttgggc tgatgaacaa ggtgcagtag aagtgcagat
    20941 tagtattgca agtggtatcc acgaggaaga gactgaagga ttctttaaga agctaggtta
    21001 ctcctacgtg ggttgtcaat ttcgtaaaca agtaaggagt aagtaatggc gagttcaccg
    21061 gacatcccag aagccaagac tccggctaag aagccagagc gtcaggtaga tgtagagcca
    21121 gaagatattc agctcggtac acctgatacg ggtgatgtat ctcaaggtcg taaacgatta
    21181 cgccgtccac gtacagctac aggtactgga ctaaacgtat aggaggttct atggcaagga
    21241 acatcgaact cctaccagaa gatgatacag ttgacctaac aaagaaccgt atacgtcata
    21301 aacagaatag caagggtaag caagagaaga cgattcagaa acgatatgag aagctcaagg
    21361 tgaaacgtga gccgttctta tctcgtgctc gtgagttcag tacttatacc ttgcctaacc
    21421 tttaccctga agtagccagc gagaatcagg gttctggggc taacacaaca ggctggcaat
    21481 cgttcggggc acaatgtgta aacaacctcg aaaacaaact catcatgaca ctgttccctc
    21541 cacatagtac atttgctaga ttggagctga cacaagaagc caagaagcac ttacgagaag
    21601 gtgacgaaga ccttatcgaa gcgcaaggtg gcttagtcca agcggagcaa gctgctctta
    21661 tggagcacga gcacatagct ggacgtgttg gattgggtga ggcaatggag cacctgttga
    21721 taggtggtac tacttgcttg tacatgccag aagaagggaa tctcgttaac tacccattgg
    21781 ataggtttgt taatagacga gataaatctg gtactctatt ggaactaatc atcgaagaaa
    21841 gcaagggcat tgatacattt gagccagcat tgcaagctat cattaaggct aagatgcgaa
    21901 cctcaaacaa gtacaaggaa aaggatgatg aagaagttaa gctgtacact cgtgcagttc
    21961 ttaagcaagg cttctatcac atcgagcaag aagttgtagg tgagaaagta ggtaagtcct
    22021 atcgtgtaaa acctgagaac tttccgttta ttgtactacg ttggaagaca aactatggag
    22081 aagactacgg tcgctctctg gtagagcaat atgctaatga cttccacatg gtacagttcc
    22141 tatcagaagc tcttggtaag ggtatgattc tcatggcaga tatcaaatac cttatcaaac
    22201 cggggtctgt gacggatgtt gaccacctca ttgagtcgcc aactggtgag tttatctttg
    22261 gtaacataga tgacattgga gtacttcagt tagagaagta tgcagacttc acccctattg
    22321 caaacgtact agataagtat gagcgaagac taggcacagc attcatgcta ggtgcagcag
    22381 tacagcgtaa cgcagagcgt gttaccgctt acgagattcg ccgtgatgct atcgagatgg
    22441 agcagaactt aggcggtgcg tactctttac tggctaatac actacaacgt ccttacttca
    22501 acttgcttct tcgacgtatt ggtttcgacc tacctaaaga acttgttaac actgttctta
    22561 tcacaggcat ctctgcatta agtaagatga cagatgctga caagctgatg caatttactg
    22621 agatgttgaa cttacctgcc tcttggccta tgccagcaca ggagcgtatg ctctgggctg
    22681 actacatgcg ctctgccgct agccagttgt ctcttgagac tccttggatt atgacagaag
    22741 agcaatacca gaagcaacaa gaacaacgta tgcaagcaca gcaacaagaa atgatgatgc
    22801 aaggcgctgc taatgcaatg cctcaagtag ctaacaacct gacacaaaga ggtaaataat
    22861 ggatgtagaa attattgatt acaactctac ggatgttgtc gatttaactg gcggtaagac
    22921 agagccagaa gacccaaagc aagaacagca agaacaggag ccagagaaga gcactgcaac
    22981 ggaatctgta aaacctgccg aggagtcacc tgcctctaca cctgcggagg atgcggatgc
    23041 agagtctgct gccacggagc ctgagaagac tgagaaggaa gagccagaag actctggtga
    23101 agaacctgag tacttcttta acggtgaagc tgtttcggtg gaagttccag aagaggtaag
    23161 caatgctttg aaagaagcag agattgacga gaaagctctt ctgtctcaac tattcaagaa
    23221 ggacggtgac ttttctttag acgaagagac acgtactaag cttgagtcta agttcggcaa
    23281 gacgctggtt gatggctact tgaacatgta caaaggtatg aacgagcaag ctattaaagc
    23341 tgctgctgct gacaaagagc agcaggaagt aactagtaag caacaggctg aagagttcat
    23401 gactactgta ggtggcgaag aaggtctggt tgctatggaa gacttcatct tgaagaactt
    23461 cgatgacaag cagattgctg cgtacaatgc agtgatggag tcagagagcc atgagcagca
    23521 gcttcttatc attcagacag tgaaagcaca aatggagctt tccgataagc ttcagaacgg
    23581 tgataagaat atcaagctac ttggtgatga tacttccagt acacctactg gtactccgct
    23641 agacaaggga tatctaacat ctgatgagtt ccaaaccatc atggatagtg ataaatactg
    23701 gacagatttt gagtaccaat caaaagtaga cgcagctcgt agtgctggtc ttaaacgcaa
    23761 tctttaatta agttgcccta tagataacgt aataattaga aggagattca ctacatgagt
    23821 gatgtaaaca atttagtaga ccctaaagta tcagcctctg gtgaagcgaa gtcactggct
    23881 tttgagaaat tcacaggcca gattaagcgc gcttaccatg agcagttggg tcttatgtcg
    23941 tacttcgact tacaagaagt gacaggcact aacatcgtgt ctaacaaata ccttggtgta
    24001 acccaagtac aggcactggc acctggtaaa gatgtccgtg gtggtgagat ggagttcgat
    24061 aaaaactcac tattgattga cacaactgtt attgctcgta acgttgttgg tcttcttgac
    24121 gatgtccaag atgacatcat ggttaaaggt aaacttgctg aagagcaagt atctgctctt
    24181 aagaaccttg aagaccgcat gttgcttcaa cagctaatct tcggtgcaat caacaacaca
    24241 aaagctaaac gtaccaaacc tcgcgttaaa ggtcacggct tctctattgt taagaaaatc
    24301 aaagaggctg atgcattgtt cagccctaac aagctaatcg caggtatcga gtgggtaatt
    24361 gaagacctag tactacagaa cgttgacgtt cgtaagctaa caatcttcat gccttggcct
    24421 gagttcaacg caatgcgtga cgcagagcgt atctgcaatg ctcgttacaa cacagctcaa
    24481 ggtcagacag ttactggctt cgtgcttaag tcttacaacg taccagttgt accaaccaac
    24541 cagttcccta acaagaaccg cgaccacgta gaccttgatg gtcaagtgtc agagcaccac
    24601 atcctatcga acgctaacaa cagctaccgt tatgatgttc taacaggcac tgacggtgaa
    24661 gaccaagaga aagctgctgc tgttatcttc ggtagcgaag cactgcttgt cggtcgctct
    24721 attgctctta ctggtgaaat ctggtggaac aaaggtaaca agacttggta cattgacagc
    24781 tacatgtcag aaggtgcaat cccagaccgt tgggagcatc taggtcttct tatcaaagct
    24841 aacgcagatg agacaggtct tgacaaacgt gctgcccgta aagcacaagt aacacagtca
    24901 gcagacctaa caggtgatgc gtctgcattc gttgctgctg ttaaagcagt aattgctgct
    24961 ggttaataat taacaccctg cccctgccta ctttggtagg ggcttatttt tgtctcacag
    25021 cgtgagacta aggagttata tggacatcaa tctagtattt ggtatcgaca ctaagataga
    25081 tgcaatcaat gcagttcttg actctatagg ttctgttggt atcaactcag aagaagagat
    25141 agattggaac atagatgctt ccgatgcgga taagatgctt gatagatact ctcaagttat
    25201 tcaacataac cgaggtaaag ggtggtggtt caataaagaa gagttccaca agctagaccc
    25261 tgaccctgtt aatgggtatg tggtagtacc tcagaacaca ttagtttgtt tagttaagga
    25321 gcagagaggt cgtaagcttc ctgttaactt acgaggtaat aagctttttg atgctaagtc
    25381 gtatggctac gatatgcgta atctcacaga caccgacggt aagcttcatt gtgaattagt
    25441 tgttaacttg ccattcgaca cactacctac tacagcaaag caagctataa cagacacagc
    25501 atcattctgg ttccagaaca acaaagaggg cgaccctaat aagatgcgca acttagagca
    25561 atctgcaaag gattctatga tttcattaca atctgaggat gctcgtcagc gccgatctaa
    25621 tatgtttgac aacccatccg ctcgtaatac tgtttacaga gctggtggct ataataatgt
    25681 gaggtagtta tgggaagaat cactggtagt tgggagcgac ctatacaggg agttagccaa
    25741 caggctgaca aagaccggat tgatgggcaa tgtactaagc aagaaaactt aacaccctct
    25801 ccattatacg gattgatgaa gagagtaggt actcgttacg ttaagaaact tcttgataat
    25861 gtagaccctc gttcactttg gtatcagtac gaccgaggtg gctcagagcg ttatttgata
    25921 ctcgttgagc ctaataagta tcctcgtgta tttgacctag acggtaatga gagaacagta
    25981 actgttaaag gagtttcagg tagttacttg aaggtgacag agcctaagaa actcctacga
    26041 ctaaagacta ttgctgacta tacatttata gctaatacct ctgtagtgac ggagacatta
    26101 acagacaaga ctgattcaaa cccatcaatg gctattgtgt attgccagta tgcgacatac
    26161 ggtagagatt atcaaatcat aattgatggt gatgtaatat ctagcgtcca cacgccagat
    26221 ggtgcaacgt ctagtatgat tgagcaggta cgtactaact atattgcaga gcagttacac
    26281 aacaagctta ttggaaaaca gaaaacaaca gagagtgttc gtgtgaaaac acagactcaa
    26341 actggaggct ctggaagcag ctcatcaaca acatattaca ttgatgtatc taaaagtgta
    26401 tcaaaggttg ttagcttata caacaaatct acaggtggat atgtctccta taacaatata
    26461 agtggtaata ggattacgct aggtactggc tcaaacagag acaaccttat cgaagttgtg
    26521 tatgaagcag ttggcgcacc agatagtcca tattcgtctg agttgcatgg taacacactc
    26581 ttcgtaaaga ggcttgatgg taagccattt agtatctcta ctgtagatag tgctaacggt
    26641 gatgacttgg tagctataca ggacaaggtt agacagttat ctaacctacc tccatatgcg
    26701 cctgataact acatcgttaa ggtacagaac aaagaagggt tcgaagcaaa ctcttattgg
    26761 ctgaaagctg tacccgataa cgggacagac caatcaggtt ctaaggttcg ttgggttgag
    26821 tctacagcac aagatacttt gtacaagttc aatcataaca caatgccaca ccaattggtt
    26881 agcctagctg atggtacttt cgaactgagc tatggtgagt gggaagagcg taaagtaggt
    26941 gatgaaaaga ctaatccatt tccatccttc ttgggtaaca cgatacaaag tattggtacg
    27001 ttccagaacc ggatgatgtt cacttctggt gaatctgcgg tgttcggcaa gacaaacgag
    27061 tacttcaact tcttcaggga gactactcaa gaagagtcac cagatgaccc tattgacgtt
    27121 ttcgctgacg cagaccaagt taataactta ttgcatcacg cgatactaga gggtgacata
    27181 gtgttctttg ctgagaatgg tcaattcctt attgatggtt caaagcctat aacaaaagat
    27241 ggccttgtat ttaagaaagt tacttcatac ccaatgaata tagatgcaca gccagcagtt
    27301 actggtgagt cagttatgtt ctcttttcta gcaggtaagt atgcaggtat tcgtgagatg
    27361 ttcacagact ctcttacaga tactaagaga gccagaccaa tcacagagca tgtggctgag
    27421 tacattgagg gtatacctgt tgacctgata gctagtccta atattaactt acttcttgtt
    27481 aggactaaca taaacaacca catagtgtat gcatacaatt ggttatggtc aggggaacag
    27541 agagtacagg ctgctttcca caattgggta tttgaaggag atgtactatt tgccaagttt
    27601 gtaagtgaca aggtatactt cgtaatagac agaggaaacg gtatatacct agagcaaatg
    27661 cctattagta atgacgcaga tgatgacggt attactttcc ctgtaagtct tgaccaacga
    27721 gcagttgtca ctgctaactg gacaggtact aggtgggagt ggactactcc ataccaagtt
    27781 acagatttga agaagatgga gtatgtcaga ggtacaggat gttgggatgc tgataaaggt
    27841 acttcagtta tctttgagac ggacggcaac aagttctggt catatgatga cttagcggat
    27901 gtactaggag gtgtaacatc gtgtaacctt accgtaggca ctaaatacac ttccaagttt
    27961 ataccgactc agcctagtat caaagaccaa tctggtcgtg tgatggggct tgataggttt
    28021 acacttggta aagtaacact caactatgaa agtatcggta atattactgt acatgtatat
    28081 gacctttact cggagaacag aaagtggagg tatgagtaca atggtcgccg tatgggtagc
    28141 tggaataacc gaatcggttt cgccccacta gcggcaggtc agttctcatt tcctgtacgt
    28201 ttacaatccc aacaagctca gttcgagatt gtaacagatg attaccgacc attcatctta
    28261 agagatatgg agtgggaagg tatgttcaaa caaagaggca gacgtatcta aggaggtact
    28321 atggcagtag cagcagcagg tggtgcggct gctgcttctt ctacagcagc tactacggcg
    28381 gcggcagtta ctgctgccgt tagtattgca tctgctgctt actctatgta tgcagctaat
    28441 caaaatgcga aggctcaaga agaagcggca gagcgccgta ataagcaatt agttgagaca
    28501 actattgcta actatgatga gttatctgag caagagctag aagcacaaca agcttcatta
    28561 gaggactcac tatcaatgca gaaagactac ctaaaagaga agggtaggat taatgtaatg
    28621 gcagcttatt ccggtgttgg tgggatgtca gttgccagtc aattacagga tttggaaaga
    28681 actaagttta gtaatttcaa tattatccaa cagaatcaac aagcagagta tgacaatata
    28741 gcagaccaag ctgagtctat gcgatatgga gctatgggta gtatggatgt aagacctata
    28801 agcagaccat ctgctgtggc tggattatta aatattggct ctgctgcatt acaaggctat
    28861 tctgggtatc aacaggctaa gtcagaagta gcgccagcag caccagcact taagtcagga
    28921 gtataagatg ccattgcaag agatgaaaag aacgacccga agagggttcc aacaacaaac
    28981 cagagaggtt gcaacaccta ctagaactgt agatactcgc tcacagattc taggtgctct
    29041 tggtaaattc gcagaagctg gatatggact agcaagcact gagcttcaga agaaagtaga
    29101 ggaagataag gtaaggcaag ctaaccgagc tgctgaagat ttgatgcgct cggctgaaga
    29161 gcgtcagggt attactgagg atgcaacaaa agcaggtcag ttagcttaca atatgattgt
    29221 aggtaagcac gatacgatgg aggctggcaa ccagttcatt gattggtaca gccagaatcc
    29281 agacgctgat gaagacacaa ttaatgacat gaagtcacaa atcttccagc ctatcttgga
    29341 caagtatggc aaagacccgc agacattgaa ggcggtttca ttacaagtac aagatgctca
    29401 gttctctata gtgcaagctc aggaacgtat tcgcaaggag catcaaacta agaaagctag
    29461 tgaggcaatg acaattagta tcaatgattt actagctgac cctaacgcag atgtaacaca
    29521 gctcgtagat gttgaactcc cagctcgtgc aaaagcacta ggtcaaactg agtgggactt
    29581 aaaagcctca cttgttaacc aagcagtggc aagagctggt gatggtgaca accgtctgct
    29641 aaaagagctt caaggtcgtg attggtctaa aaacatgcca gcactggaca aggcacagag
    29701 ggattatgat tcctttgtag ctaagcaaaa tgccatcgtc attggtgata gaatggcaga
    29761 tatagagact caagcactca gtggctctac ttcttgggag actacgctac gtaagataga
    29821 aggacttaat gagcagtatc ctaatacata ctctaaagag cgtgttgcat ctctcaagaa
    29881 acagagagct gcttctattc aaagacagaa gactaccact aatatatcta ttgattcatc
    29941 aaaggcattc acggatgata atgcaatacc tctagggctt ctaactaagt acactccaaa
    30001 ggagaagaat gactacatca atcagctaga aagtcagtgg gcaaataaag ctaatactta
    30061 tgtagagaag aaagggtata gtgagtcaga tgctaatact gcaatcataa aggagaaact
    30121 tgactggtct agagttcaga gaatggttgt tcctagtttg aaggacaact tagacgcgct
    30181 catcaatctt aatccagaag agactactga agaagagctt ccagcttatg ctactaatgc
    30241 cttgcaggtt atagaaatga tggacgacac tacattagca atgtacttta aggacaaaga
    30301 tagattagct atggctatga atatcaaatc aggcatgaag aatcgctcag cttactcagc
    30361 ttttagaaga gcttatgata ttcgacgtaa cccttacaat ataaataacg agcaaagaac
    30421 agagcagcga gatgcagcat atgaggctgt cgaagaaaaa cttactttca actggtatga
    30481 tttaggaaaa aaggatgtac ctgagtggca aagaaataag ctagctatca gagtcggtga
    30541 ggaagctcag tcatacctgt acagaggggg tctggatact aagcagaatg ccagtacagc
    30601 agcaagctct ttactggctg ggtattcaca aacattcaat aacacaatga ttaacaaaac
    30661 aaaacctgaa ctagctcagt cgctaggtgt aaagtccgaa cttgtcgata gatacttaaa
    30721 gcactttgca actactgtac tttcctctga ggaaataaac ccgcttggaa taagtgcaga
    30781 ggatattgag ttcgttgtta atgacacagg aaccactttt atcatggtag atagggatgg
    30841 tgagcagata ggtgatgcac gtttcttgat gcaagatgtt aaacgttatg gtaagaaagg
    30901 tgaggaaggt cggataaccc agattgtaga agaatctgaa ttagaaagag cgagagagga
    30961 agcattcaaa gagaacagtg aagaggcagc gcatatggcg ctattttact tacaacagag
    31021 aggttataga taatggcaga acgtagagag tttttagatt atagacctat gcacataccc
    31081 ctctctatac ttagcgaaga ctatcaacca cccgagccag agggcgaaca gccctctctc
    31141 tctgagatgt ggaaggccgc taagtacaga aactgggttg gcgaatctat ggtcagagct
    31201 gcgcaatctg aatatgttgg cggtgttgat gtagattata aagtggacaa ggctgagtta
    31261 atcaagtaca acaacgaagg ttatacggaa caggagattg agttcctagc tggtgcagtc
    31321 tctcctgaga acttcgcata cagacaatca cgcataaaag cagacagaga cgttaagagc
    31381 acacttgagg caggtggtgt gactggttat gcagtagaga cagcagcagc tatctttgac
    31441 cctgcaatgc ttcctttgat gcttgttgat gcacctgccg ctcttacagg taaggcagga
    31501 cgagtaggcg ctattggatg gtcaatgcta agaggtggct ctgagggtgt gctatctgag
    31561 tacctactga agatgggtga tactcaacgt acagaagagg atttgtacat gtcagctatt
    31621 ggtggtgtgg ctttctctgg agctattgat gcagctaagc taggatatcg tgcagcacgt
    31681 aacgcactag accgaactga tattgttgag ggtgttaaga atgctgcaat aaaagagcaa
    31741 gaaaatctta agggttacaa gctagcagat gaagctctgg caactcagca gcccgaccct
    31801 gttgctcgta agcgtactct tactgagagg gatattatag agtctttacg taaggaggca
    31861 ggggagcgtg tagatgtcct ttctagcaag aaggttaaga agcttaagga tgaattcaga
    31921 gcctatagga agagtaagct tgatgtaatt gagaagatta aagcaagacc taatctacgt
    31981 ccgtctgctc gtaatgcaga gattcgacag gtagagggtg caattgctcg tagagaagca
    32041 gagcttaata gtgccataga gcttaaccgt caagctgcaa gtacaaactc taagattgat
    32101 gcattacagc agggcaaggt tcctgagtct atgatgcaac gttacaaaga gcttaaggca
    32161 gagaggggtg agtttgacgc agagccttca aaatcacttg gtaaagatat caaggctggt
    32221 cgtaagccag taatagatga gatgggcaag gaagagccac ctgctcaaag cgttggtgca
    32281 atgagagcaa gacaagagtt tgatgatata cagacatatg atgagcttct cactccaaca
    32341 gatgttgaag agattcagaa cgcacttagt gatgcagagg catttgctgc taaagtacct
    32401 cgtaatacac gtttcgagac ttcagctatt ggtaagccat tacgctcatt gtcctctgag
    32461 attgacacag caccagatga tgcaactcgt ggtcttggta aattcttagt aaaagaccca
    32521 caacgtacca tcgaaggtca tcaatctgct gaagagcttg cagagacttt gttcaataga
    32581 gcagtacctg actatcttga ttatcagaat gcatttgatg ctttccgtaa agaacgtggt
    32641 gttggtaggt tcgacatcgg taaacttaat gagctacaaa tggagtttga taggcagact
    32701 gttatgaagc aatctactgg tacactgcta agtaataagc cagtagaagg tgatgatgct
    32761 atcatgcttg gtgctaaagc tcgttctcgt ttgtatgagc aggggcttaa gaacaacaag
    32821 gattacaacg tcgttggttt tgataagatt aagcaccgac acgagtatca ctcagttgtg
    32881 tttaatccta ctaatatcat agctaatgag aaccatgcag actttatcta tgactgtatt
    32941 gcatctgcat accaaacagg tggtattaag ttgtctcgtg agaacgcact tagactagct
    33001 aagaaccaag tagctcgtgc tatgtcatat gggggtaaat ctcataagac atttgatagc
    33061 tttatgtctg atgctgagtt cagaaagctt gaagaagagc tgttagctaa caatgttgac
    33121 aaagatgtta ttgatgatat caagcaagct atgttcgaca aagaagagat gggacaaatc
    33181 tcacctcgtg ccatgttctc attacgtcct aacctaaaag ctcgctctgg tgatgtctgg
    33241 atggttgact tgattgacac aagcattgac agaaacatga agtacgtatc tgactctgct
    33301 gcaaacgcag gccttgctag taaggggttc cactctcgtc atcagttcca gagagctgtt
    33361 gcagcagcgc gtgatgcagc tataaacgac attcgtcttg atgtagctcg tctagatggt
    33421 aaggctaaag ctaaggctca agaagtgcta tctgatttag agaacggcag atggtctgat
    33481 aagctagatg aggcgttacg tcttttatac aaggagccac tggaagacca tgatggaatg
    33541 aaggacgtta ctcgtatggc acgtaaggct acttctgtag tccgcctacg cagtacaggt
    33601 ctaatgacga tacctgagta ctcagttgca atgctaagga acggcatagt taacacactt
    33661 aagcagatac cttcatcacg atggttcgat tacagaacac gtagtgtaac aaaggataag
    33721 ttcatgatgg actttgcccg tacattctct gctacagggc atcaggaata cctgttcgga
    33781 cgtaagttct acaacggtgc agacttcgat gatatgacaa agaacaagct aaagcgtatt
    33841 gacaacatgc taggtaacgc tcttgatatc acgatgacag ttaacggatt caagatgttc
    33901 cagcaaggtg gtgaagagat gacagctagg gctatcgtca ataacttgag agatatggca
    33961 ataaaagggg aggttacaga caacgttcgt aactcactta tccgtgttgg cggtatgtcc
    34021 agtgaacagg ttgatgctgt gatgaagcac ctaagagata acaaagatat ggatatcttt
    34081 aatgcagttc gtcagctaga tgctgataca tataactcat tatctactgc tgttcgcaat
    34141 acgataggta gctcgttcct acgtctaggt atcggtgagc aacctgctta tatgaacaag
    34201 gaacttggta aggtaatgac tacgctactg agcttcacta ttggttcata tgagaaaatg
    34261 cttcttcgtg gtatcaagaa tgaacgtgct ttgttgttat ctatgggagc tggtcaggct
    34321 atccttggct acttcgctct tgttgcgaac acatatatcc aagcaaacca atattcaggc
    34381 cgtgagcgtg atgaatacat ccgcaagcac ctagaggatg aaggactgtt ctggggtgtt
    34441 atgaaccgtg ttggtattct agctgcacct atgcttccat tacagatgat gaactctcta
    34501 aacttcttac cagaggagat gagaggtgct ggtaacttct caggtatcca gtcagtagaa
    34561 atggctaagg atgtagctaa ggcaacatcg gctgctatgt cactcgcaac agaggacaag
    34621 acaaataggg aggaagaaaa gtctatcaag actattcaga gagtgcttcc ttggtataat
    34681 tcaaccttat ggaatctgac attcggtgtt gcaactgaat aaggttgccc tataggtaaa
    34741 caaataggag aaaacaatgg cgtacagtaa cctctcgttc gttcgccacg taggggatgg
    34801 ggttaagact ctgttccctt taacagtggc tggcgagaat atggggtact ttcgtgtaga
    34861 agatattcat acttatgtag atgataagga agtacccaat gtaatacaat cacaatcacc
    34921 tcacatcgtt agcattacac cagcacctcc tgctggctct gatgtgctaa ttcgtcgtga
    34981 gatgcctata gaaaagccat atgcagattt ctctcgtggt aacaactttg ggcacaggca
    35041 ggttaacaat tcattcctac agcagctcta tctgacacaa gagcttattg acgggtttac
    35101 acctaaagga ttctacatga aacagaatgt agattatggt ggtcatgtac caaaaaactt
    35161 gggagatgca gttgaccctg atgacgcagt taagaagtct gttacagact cacttgataa
    35221 tcgtttatct aatgtcgaag catcaactaa tgtgtcttca gtaaatttcc tagtgccatt
    35281 cacgagaaca gcagcaggtg gtgaggtttt aatcaatact ggttatagct tcaactactg
    35341 tgagctttct attaatggcg ttgagcagat accttcaaag tctttcaatt atatgaacgg
    35401 tattctttac tttgcagagc ctcttgaaga aggtgatgaa gtatttgcta aattaggctc
    35461 acttgagaag tttgctatag gttcttcttt cagtgattat aggcatactg ctgtaggggg
    35521 ggagtattct ttccccgcac cagaacacga ctttacggct ttattcataa acggagtata
    35581 tcaagctcct tcatatagct atgttatcgt aggtaataac gtgcatctag ctgaatcact
    35641 tgaagagggt gatgttgtag acctatggta tgccgagaaa cctaatacct aggaggtaca
    35701 gtgagtgata agattgtaaa ggcagcagaa attgtccgtg agactctgcc agcagcgcca
    35761 cctgctgcgt atgttggtat gaaattctac ggcattacgc tacctgatat agtttcaata
    35821 gtaactttgg catatctagt tatacagata ggatatgttc tatggaaatg gaagaagggg
    35881 atttaaatgg cagcagaccg cagaccaaat aagaatgctg ctacagagga cgaggtaggt
    35941 ctagttcata agctagtcac taccttgcac tcgaagcggc tagaagaaat gctcaaactt
    36001 gttaatcaag gtgctaacat cgaagatgta atcggtgatg gtaaagcact tgcagcagca
    36061 ggtaagtggg cagcagacca aaacagcatt acttgtgcag ctcctgagat gaacgaagag
    36121 acagagctat ctaagcgtct tcgtcaaatc aaggaagcgc aacaaagcaa aggtgctcgt
    36181 gctactggta cagatgataa cattatcccg ttcgttgacg gagaagaata atggctagaa
    36241 atcttacagc agagcaacag gtagaacgct ggaagatgct gtatgagctt caagagatgt
    36301 ttcctaacaa tgttgaaggt ttgtgtttct ttgcacaagt tgttattaat acgactattg
    36361 tagggaaccc agacctaaac agggtgcaag cagacatctt gaagttccta ctagtagggc
    36421 ataagtatcg tatgattatg gcacagcgtg gtcaggctaa gaccacgctc actgctatct
    36481 atgcggtgtt catgctcata cataatccac actaccgtat cgtagttttc tcgcagaact
    36541 ctaaacgtgc gaaagaaatc gctggttgga ttatcaaaat cttctcagca cttgacttcc
    36601 tagatttcat gcgtccagat aagtacgcag gagatagagg ctctattgaa tcctttgata
    36661 ttcactggtg tttacgtggt tctgataaat caccttcagt agcctgttac tctatcgagt
    36721 caggtgctca aggtgctcgt gcagatatta tcattgcaga cgatattgag tcgttgcaga
    36781 actcacgtac agttggtggt cgtgaatggc tgatggagca gactcttgag tttgaatcaa
    36841 tcaaccaatt tggtgacatc atctatcttg gtacaccgca atcagtagag tcaatctata
    36901 actggctacc aagtcgtggc tataaggttc gtatatggac agggcgttac cctaaccaga
    36961 accagatgga atactatgga gacaagcttg ctcctattat tcttaaggac atcaaagaag
    37021 accctacgtt gcagactggc ggtggtcttg atggtacatg gggacaacct acttgccctg
    37081 agatgtatga taatgacctt cttaacgaga aggagcttgc tcaaggtaag gctaagttca
    37141 tgctacagtt catgcttaac actggcttga ctgacgcaga ccgttaccca ttacgtctta
    37201 gtgacttgat agttgcacct ttcaatagag aacgtgctca ggttatgcct atctggtgta
    37261 actcaccaca gtgcatctgg gaaggagcgc ctaagtttgg tactcgtaag acagataact
    37321 tctactaccc tatgcaggtt gactacgaga tgggcgactt tgagcgtacc atcatgtaca
    37381 ttgaccctgc tggtggcggt aagaacgggg acgaaacggc ttacgctatc atcaagctca
    37441 tgggaaccac tatctatatc tatgatattg gtgcaactaa tggtggctat tcggaagaaa
    37501 gcctcatgta tcttgtaatg gcagcgaaga atgcagagtg caagaccgta ttcatagaga
    37561 ataactatgg taatggtgcg cacgttgctg ctatcaagcc ttatttcgag aaacattacc
    37621 ctgtaacgct tgaggcagtt caagagtctg ggcagaaaga gctgagaatt atcgacgttc
    37681 ttgagccagt gatgtccaca caccgcctaa tcgttcgccc agaggtcgta cagaaggata
    37741 tggagctaat ccaagcatat agtgcggaac agcgaatgaa cttctctctg ttccaccaga
    37801 tgtcaaatat cacgcgtgac aaagactgtc tacgacatga tgaccgcctt gacgctctgg
    37861 ctggtgcagt tcgtcagatt gttgagaatc tggactatga ccaactgaga gtcgtgatgc
    37921 agcgtcaaat caagcagcag aaacgctggt atgacgttat gagcgacccg acggcgatga
    37981 agcaatacat gactaacctt acactcggaa tgcgcggaga ggccgctctg gggacagcta
    38041 gggctgtaca aagaataggc aacagattcg gtaataaacg ccgaactgga cggagaaaat
    38101 ggtaaattag caatagctaa atttctttat aaatcaggca cttagaatta agttgcccta
    38161 taggagagcg tataagagag aaagagcgtt atagagcgta ctagagcatc tagagcactc
    38221 agctagaggg actcctaaga gtccctcctt tcttcttcta ttctctatac tatatactaa
    38281 tcaataggag atatacaaat ggcagtagta ggttcaatta caggtgacgc aaagaacttc
    38341 acagcagtag ataaagaagg tgtaacactt cataacatgc cagtggtggc agaggctcac
    38401 cttgcagaca aagaccatat tgtgaatgat gcaactcagt caggtaagcg agttggctcc
    38461 ctaatcacaa tcgttaaaaa tggcgctcct gtacttctac aggcagcagg ttcagcacca
    38521 actgacaaat ggattgcagt aacaaaagga gctactgata tcacaccagc ataaggcggt
    38581 ttaaatacat agaagtgata caggtggttt ctaaaggaac taactctgta gattacagtg
    38641 ggtatcttaa ccgattacta acactaacga atgtggcgtg tacctctaag ccggaggctc
    38701 gtaccagttc catactcaag ctctttctta gagagggctt tatgaatgta actaatacta
    38761 ttaataagga ggtgcaactt gtcactaact aaattaacca agccacgtgc tcggtgggct
    38821 accttcaggc ttaatgttgc tgacgcagtt ttgagaagtc tgtatgaaaa gattctagat
    38881 aatggtgtat ctggtaaaga ctttggtgca gttggtgatg gtattgctga tgacactaaa
    38941 gcactagaat tgttgttcag ctatggaggc catgtaaggc ttcatccagg tacttatcgt
    39001 gtatcaagaa gggttaacct ctcaaacggc actaaggtta taggaggtgg tcacaatagt
    39061 actttcatct tagcagcaga caaagtgagt ggcgacctga cgaccatgat aggcacaagt
    39121 ggaacaagct ctaacctagt aacagatgca ggtattcatg gggttacact tgatgccaac
    39181 tttaaattcc aatcatgtgc atttatggcg tggatgaact cgtgctcttt cgaagacata
    39241 aaagtcagaa acccactgaa gcagttggaa gaaaactaca gaggcggatt tattgtacta
    39301 aaaagttcct ttattcatat aaacaaattt agggcttatg gtatttatca acatgatgat
    39361 atatctagtt ctgagtatca gtctctctct tttacaaact cacaccattg ttgggttaag
    39421 gatgcatacg taacacaaag tgataaggca tatcacgtag gtggtaaatc tagctttata
    39481 catttcagcg aagttgaagc cgtgaacaca agaaacaacg gactatacct aatagaagac
    39541 gtaagcaata ttacattcaa tggctttctg ttaaaagcta ctcaggaagg cattgttatg
    39601 aatgcagatg gtaaggacag agggatagtt atcaacgacg gtacaatatc agaatctacg
    39661 tctagggcat tggctctccg ctcaggtgag ggttatcaac tcagtaatat ttctgtctac
    39721 aactgctatt ctggtatggc gcaatcaact aacactgagt attctggtgt taagaaccta
    39781 caggcaacta acataaccat aaaaggttgt aaaacagagc gccctcttta cttggctagg
    39841 aataagaaca tttcaatcag caatcttaaa atactagatg cacctacctt tactggtaac
    39901 gatgtatgca ggattgcaga agattgtgat gatattagca taactgacct atacatagac
    39961 acaagaagta atccattgat gtatggtatc tatatagctc cagagactgg aggctctcct
    40021 aatatcacag tagatggtta tgagttcaaa ggtattactc gtgattttgt gacaaaagag
    40081 aactcggcag atactctatt tgctcgtggt aagctaggtc aatacaatgg gacagttaag
    40141 gttataaagg gtgagggagg ctcaataggt attttgagtc aagatgcatc tgtaggtgca
    40201 ggtcagtctg ttggggagtt ctatcatgaa cagagtgatc catcgggtct tggcgctggt
    40261 aaagtattct ctgtgaagac ctcctcttta acttctgtag gcagtactta tcagactgaa
    40321 atatacggaa gggacacaga attggtatca gttattaagg gagggactat gacaatagtg
    40381 ttaccaacat cccctactgg tttgccaagt ggtgctattt ggaacgactc aggtactatc
    40441 cgagttgtgg gttaatgttg tatgaataag agtatcatag cagtcgctct ggctgctttc
    40501 tcgactgttg cctgtagctc tctagttgca atgccagaag ctacaggaga agtagctcaa
    40561 gctgcaactg acacagcaca ggctatccag tcacagagca ttggggaagt catcaacatg
    40621 gacgtaaata ttcctatcaa gtacatccta ctatatggac ttgcttggtg gtgtgtccgt
    40681 accccttggg gtctagttgc tgacttcatt aaattacgaa gaggctgagc aataggaggt
    40741 agccatgttc gttgaagcaa tattatggct atctcttaat gtgcatcatg agtctcgtgg
    40801 tgaacctttc gagtgccaag tagctgtagc tgaagtaact atgcgaaggg tagattcttc
    40861 ttactaccct tctactgtaa aagatgttgt cttgcagcct aagcagttct cttggacaat
    40921 aggtaaagag aatcctgctg accactcaat tatcaccttc actgacgcac tagctgctct
    40981 tgaaggttat agcaactact taagtggtaa tacgataact agtactgaac tgcactatgc
    41041 tcgtaaggaa gtagacaact actggactcg caagatgcat aagacatatg cttgtggtaa
    41101 tcatcaattc tatgataatg gaggtagacc ttgagtatta agaagaagcg tattaaagta
    41161 accttggtct tggatgtacc tgacaaggat gcatctaagt tccatctaga cttaatcaag
    41221 cgaatgcaca agtacctaag taagtgggct tgtactgtct tcgctgttga cacggagatt
    41281 tctaataaat gagttgtact aactggtgct tacagaaagc actagagcgt accttggctg
    41341 gtgacaaaga gagctccttg gagtacttgg agcttgctaa gttgtggtac aagagagagg
    41401 atgaagaatg agtacactag aagaagttgc ttggatattc gtaggtggct tccttggagc
    41461 ccacctgctg cacttggtag gaggctaaaa tatttttggc tgtacatgtg agcggtttcc
    41521 tcctgctcgc gcaatcgaca gtcccccata ggggctacca aagcgtctca gagcggactt
    41581 ggccttcgtc cggtgcgatt acttggctat cggctagcgc cgctctagtg cgctcttggt
    41641 ctgctcttgg tctgctcttt gaattgttat gttataacac tagatcggct taggcgtaat
    41701 gttatgttat aacactacac agcgcatccg ctctgtgtca gctcaggacg ggcgagagcg
    41761 gtcaggcggt caagtagtct cacgctgtga gacagccgct ttatgaggct gtgggaaggg
    41821 caggcggcat atgtctttgc tattgcacat aacaacctac gccgctcttg gtattacttg
    41881 gctttcgttc tgtgttcagg ctgtgccgct cttgatgctc ttgatggctc ttgggcttag
    41941 ctcttggagc gtactagtat ttgctagctt gtgcttggtt gtgctcttgg tctggtactt
    42001 ggagcgtact agctattgct agcactagcc ttttgtttgt ctttaaaaga aagaacaaac
    42061 aataaaaggt aataatctat tatcattaga aggtttaaga ccacttagct agcaactaac
    42121 caaacgctct aaattgtgac ttggttcgca tcttggagcg tactagtaaa ttcttttaaa
    42181 ttggtagttg acaacttggt acgctcttgg taaattacag tcatccaata cggaaacgct
    42241 ctttaataac ttgtatcctt gctagcacta actagcatta acaagtcact agctataaag
    42301 ttgcctaata ggtagcattg taacttggca gcccttcagc ctttagctag atagcattta
    42361 agacgaaata agcgaaatta agtgttgaca agcaagaaag gatacattat attagaaagc
    42421 atccaaacgg atacgctctt taacaacttg gtaagcgtct tacttgatag gctcgttatg
    42481 tttaacaatt atataggtac tatcatgaag caagtaatta tttgtgacac tctcgatatg
    42541 tt
//
